# Supplementary material for: Discrimination and violence against women migrant workers in Thailand during the COVID-19 pandemic: A mixed-methods study
Source: PLoS One. 2024 May 3;19(5):e0300388. doi: 10.1371/journal.pone.0300388 (PMC11068168; doi:10.1371/journal.pone.0300388)
Supplement: S2 File — (XLSX) [file pone.0300388.s002.xlsx]

## Sheet: plosone_exel
q3	q3_gr	q4	q20_gr	q21	q22	q52	q53_a	q53_b	q53_c	q75	q76	q77	q78	q79	q80	q81	q82	q83	q84	q85	q86	q87	q88	q89	q90	q91	q92	q93	q94	q95	q96	q97	q98	q99	q100	q101	q102	q103	q104	q105	q106	q107	q108	q109	q110	q111	q112	q113	q114
28	2	3	1	2	3	0	#NULL!	#NULL!	#NULL!	2	#NULL!	#NULL!	2	#NULL!	#NULL!	2	#NULL!	#NULL!	#NULL!	3	2	#NULL!	#NULL!	2	#NULL!	#NULL!	#NULL!	2	#NULL!	#NULL!	2	#NULL!	#NULL!	2	#NULL!	#NULL!	#NULL!	2	#NULL!	#NULL!	2	#NULL!	#NULL!	2	#NULL!	#NULL!	2	#NULL!	#NULL!
25	2	1	0	1	1	1	1	1	1	#NULL!	#NULL!	#NULL!	#NULL!	#NULL!	#NULL!	#NULL!	#NULL!	#NULL!	#NULL!	#NULL!	#NULL!	#NULL!	#NULL!	#NULL!	#NULL!	#NULL!	#NULL!	#NULL!	#NULL!	#NULL!	#NULL!	#NULL!	#NULL!	#NULL!	#NULL!	#NULL!	#NULL!	#NULL!	#NULL!	#NULL!	#NULL!	#NULL!	#NULL!	#NULL!	#NULL!	#NULL!	#NULL!	#NULL!	#NULL!
30	2	1	1	1	1	0	#NULL!	#NULL!	#NULL!	2	#NULL!	#NULL!	2	#NULL!	#NULL!	2	#NULL!	#NULL!	#NULL!	2	2	#NULL!	#NULL!	2	#NULL!	#NULL!	#NULL!	2	#NULL!	#NULL!	2	#NULL!	#NULL!	2	#NULL!	#NULL!	#NULL!	2	#NULL!	#NULL!	2	#NULL!	#NULL!	2	#NULL!	#NULL!	2	#NULL!	#NULL!
43	4	3	1	2	3	0	#NULL!	#NULL!	#NULL!	1	1	2	2	#NULL!	#NULL!	2	#NULL!	#NULL!	1	1	2	#NULL!	#NULL!	2	#NULL!	#NULL!	#NULL!	2	#NULL!	#NULL!	1	1	2	2	#NULL!	#NULL!	1	2	#NULL!	#NULL!	2	#NULL!	#NULL!	2	#NULL!	#NULL!	2	#NULL!	#NULL!
35	3	3	0	1	1	1	1	2	2	2	#NULL!	#NULL!	1	3	3	1	2	2	2	1	2	#NULL!	#NULL!	2	#NULL!	#NULL!	#NULL!	2	#NULL!	#NULL!	2	#NULL!	#NULL!	2	#NULL!	#NULL!	#NULL!	1	3	2	1	2	2	2	#NULL!	#NULL!	1	1	2
22	2	1	1	1	1	1	1	1	1	2	#NULL!	#NULL!	2	#NULL!	#NULL!	2	#NULL!	#NULL!	#NULL!	1	2	#NULL!	#NULL!	2	#NULL!	#NULL!	#NULL!	2	#NULL!	#NULL!	2	#NULL!	#NULL!	2	#NULL!	#NULL!	#NULL!	2	#NULL!	#NULL!	2	#NULL!	#NULL!	2	#NULL!	#NULL!	2	#NULL!	#NULL!
24	2	3	1	3	3	0	#NULL!	#NULL!	#NULL!	2	#NULL!	#NULL!	2	#NULL!	#NULL!	2	#NULL!	#NULL!	#NULL!	1	2	#NULL!	#NULL!	2	#NULL!	#NULL!	#NULL!	2	#NULL!	#NULL!	1	2	3	2	#NULL!	#NULL!	1	2	#NULL!	#NULL!	2	#NULL!	#NULL!	2	#NULL!	#NULL!	2	#NULL!	#NULL!
35	3	3	0	1	2	1	2	2	2	2	#NULL!	#NULL!	2	#NULL!	#NULL!	1	1	2	2	1	2	#NULL!	#NULL!	2	#NULL!	#NULL!	#NULL!	1	1	2	2	#NULL!	#NULL!	2	#NULL!	#NULL!	2	1	2	3	1	2	1	2	#NULL!	#NULL!	2	#NULL!	#NULL!
26	2	3	0	2	3	0	#NULL!	#NULL!	#NULL!	2	#NULL!	#NULL!	2	#NULL!	#NULL!	2	#NULL!	#NULL!	#NULL!	1	2	#NULL!	#NULL!	2	#NULL!	#NULL!	#NULL!	2	#NULL!	#NULL!	2	#NULL!	#NULL!	2	#NULL!	#NULL!	#NULL!	2	#NULL!	#NULL!	2	#NULL!	#NULL!	2	#NULL!	#NULL!	2	#NULL!	#NULL!
53	5	3	0	2	2	1	1	2	2	1	3	2	1	3	2	2	#NULL!	#NULL!	2	1	2	#NULL!	#NULL!	2	#NULL!	#NULL!	#NULL!	1	3	2	1	3	2	2	#NULL!	#NULL!	2	1	3	2	1	3	2	1	3	2	2	#NULL!	#NULL!
42	4	3	1	1	3	0	#NULL!	#NULL!	#NULL!	2	#NULL!	#NULL!	2	#NULL!	#NULL!	2	#NULL!	#NULL!	#NULL!	1	2	#NULL!	#NULL!	2	#NULL!	#NULL!	#NULL!	2	#NULL!	#NULL!	2	#NULL!	#NULL!	2	#NULL!	#NULL!	#NULL!	2	#NULL!	#NULL!	2	#NULL!	#NULL!	2	#NULL!	#NULL!	2	#NULL!	#NULL!
35	3	3	1	1	2	0	#NULL!	#NULL!	#NULL!	#NULL!	#NULL!	#NULL!	#NULL!	#NULL!	#NULL!	#NULL!	#NULL!	#NULL!	#NULL!	#NULL!	#NULL!	#NULL!	#NULL!	#NULL!	#NULL!	#NULL!	#NULL!	#NULL!	#NULL!	#NULL!	#NULL!	#NULL!	#NULL!	#NULL!	#NULL!	#NULL!	#NULL!	#NULL!	#NULL!	#NULL!	#NULL!	#NULL!	#NULL!	#NULL!	#NULL!	#NULL!	#NULL!	#NULL!	#NULL!
22	2	1	1	1	1	1	1	1	1	#NULL!	#NULL!	#NULL!	#NULL!	#NULL!	#NULL!	#NULL!	#NULL!	#NULL!	#NULL!	#NULL!	#NULL!	#NULL!	#NULL!	#NULL!	#NULL!	#NULL!	#NULL!	#NULL!	#NULL!	#NULL!	#NULL!	#NULL!	#NULL!	#NULL!	#NULL!	#NULL!	#NULL!	#NULL!	#NULL!	#NULL!	#NULL!	#NULL!	#NULL!	#NULL!	#NULL!	#NULL!	#NULL!	#NULL!	#NULL!
42	4	3	1	1	2	0	#NULL!	#NULL!	#NULL!	1	3	2	1	3	2	2	#NULL!	#NULL!	2	1	1	2	2	2	#NULL!	#NULL!	2	1	1	2	2	#NULL!	#NULL!	2	#NULL!	#NULL!	2	2	#NULL!	#NULL!	2	#NULL!	#NULL!	2	#NULL!	#NULL!	2	#NULL!	#NULL!
25	2	3	0	2	3	0	#NULL!	#NULL!	#NULL!	2	#NULL!	#NULL!	1	3	2	2	#NULL!	#NULL!	2	1	2	#NULL!	#NULL!	2	#NULL!	#NULL!	#NULL!	2	#NULL!	#NULL!	2	#NULL!	#NULL!	2	#NULL!	#NULL!	#NULL!	2	#NULL!	#NULL!	2	#NULL!	#NULL!	2	#NULL!	#NULL!	2	#NULL!	#NULL!
40	3	3	1	2	3	0	#NULL!	#NULL!	#NULL!	2	#NULL!	#NULL!	2	#NULL!	#NULL!	2	#NULL!	#NULL!	#NULL!	3	2	#NULL!	#NULL!	2	#NULL!	#NULL!	#NULL!	2	#NULL!	#NULL!	2	#NULL!	#NULL!	2	#NULL!	#NULL!	#NULL!	2	#NULL!	#NULL!	2	#NULL!	#NULL!	2	#NULL!	#NULL!	2	#NULL!	#NULL!
19	1	1	1	1	2	0	#NULL!	#NULL!	#NULL!	#NULL!	#NULL!	#NULL!	#NULL!	#NULL!	#NULL!	#NULL!	#NULL!	#NULL!	#NULL!	#NULL!	#NULL!	#NULL!	#NULL!	#NULL!	#NULL!	#NULL!	#NULL!	#NULL!	#NULL!	#NULL!	#NULL!	#NULL!	#NULL!	#NULL!	#NULL!	#NULL!	#NULL!	#NULL!	#NULL!	#NULL!	#NULL!	#NULL!	#NULL!	#NULL!	#NULL!	#NULL!	#NULL!	#NULL!	#NULL!
42	4	3	1	3	3	0	#NULL!	#NULL!	#NULL!	2	#NULL!	#NULL!	1	2	2	2	#NULL!	#NULL!	2	2	2	#NULL!	#NULL!	2	#NULL!	#NULL!	#NULL!	1	1	2	2	#NULL!	#NULL!	2	#NULL!	#NULL!	2	2	#NULL!	#NULL!	2	#NULL!	#NULL!	2	#NULL!	#NULL!	2	#NULL!	#NULL!
28	2	2	0	1	2	0	#NULL!	#NULL!	#NULL!	2	#NULL!	#NULL!	2	#NULL!	#NULL!	2	#NULL!	#NULL!	#NULL!	1	2	#NULL!	#NULL!	2	#NULL!	#NULL!	#NULL!	2	#NULL!	#NULL!	2	#NULL!	#NULL!	2	#NULL!	#NULL!	#NULL!	2	#NULL!	#NULL!	2	#NULL!	#NULL!	2	#NULL!	#NULL!	2	#NULL!	#NULL!
46	4	1	0	1	1	0	#NULL!	#NULL!	#NULL!	2	#NULL!	#NULL!	2	#NULL!	#NULL!	2	#NULL!	#NULL!	#NULL!	2	2	#NULL!	#NULL!	2	#NULL!	#NULL!	#NULL!	2	#NULL!	#NULL!	2	#NULL!	#NULL!	2	#NULL!	#NULL!	#NULL!	2	#NULL!	#NULL!	2	#NULL!	#NULL!	2	#NULL!	#NULL!	2	#NULL!	#NULL!
45	4	2	0	2	3	0	#NULL!	#NULL!	#NULL!	2	#NULL!	#NULL!	2	#NULL!	#NULL!	2	#NULL!	#NULL!	#NULL!	1	2	#NULL!	#NULL!	2	#NULL!	#NULL!	#NULL!	1	2	3	2	#NULL!	#NULL!	2	#NULL!	#NULL!	1	2	#NULL!	#NULL!	2	#NULL!	#NULL!	2	#NULL!	#NULL!	2	#NULL!	#NULL!
41	4	3	0	2	3	0	#NULL!	#NULL!	#NULL!	2	#NULL!	#NULL!	2	#NULL!	#NULL!	2	#NULL!	#NULL!	#NULL!	1	2	#NULL!	#NULL!	2	#NULL!	#NULL!	#NULL!	2	#NULL!	#NULL!	2	#NULL!	#NULL!	2	#NULL!	#NULL!	#NULL!	2	#NULL!	#NULL!	2	#NULL!	#NULL!	2	#NULL!	#NULL!	2	#NULL!	#NULL!
23	2	2	1	1	2	0	#NULL!	#NULL!	#NULL!	2	#NULL!	#NULL!	2	#NULL!	#NULL!	1	1	2	1	1	1	3	2	2	#NULL!	#NULL!	2	1	3	2	1	3	2	1	2	2	2	1	3	2	2	#NULL!	#NULL!	1	3	2	2	#NULL!	#NULL!
29	2	3	1	1	2	1	1	2	2	1	2	2	2	#NULL!	#NULL!	2	#NULL!	#NULL!	1	3	1	1	2	2	#NULL!	#NULL!	1	2	#NULL!	#NULL!	2	#NULL!	#NULL!	2	#NULL!	#NULL!	#NULL!	2	#NULL!	#NULL!	1	1	2	2	#NULL!	#NULL!	2	#NULL!	#NULL!
23	2	2	0	1	3	0	#NULL!	#NULL!	#NULL!	#NULL!	#NULL!	#NULL!	#NULL!	#NULL!	#NULL!	#NULL!	#NULL!	#NULL!	#NULL!	#NULL!	#NULL!	#NULL!	#NULL!	#NULL!	#NULL!	#NULL!	#NULL!	#NULL!	#NULL!	#NULL!	#NULL!	#NULL!	#NULL!	#NULL!	#NULL!	#NULL!	#NULL!	#NULL!	#NULL!	#NULL!	#NULL!	#NULL!	#NULL!	#NULL!	#NULL!	#NULL!	#NULL!	#NULL!	#NULL!
22	2	1	1	1	1	0	#NULL!	#NULL!	#NULL!	2	#NULL!	#NULL!	2	#NULL!	#NULL!	2	#NULL!	#NULL!	#NULL!	1	2	#NULL!	#NULL!	2	#NULL!	#NULL!	#NULL!	2	#NULL!	#NULL!	2	#NULL!	#NULL!	2	#NULL!	#NULL!	#NULL!	2	#NULL!	#NULL!	2	#NULL!	#NULL!	2	#NULL!	#NULL!	2	#NULL!	#NULL!
23	2	3	0	3	3	0	#NULL!	#NULL!	#NULL!	#NULL!	#NULL!	#NULL!	#NULL!	#NULL!	#NULL!	#NULL!	#NULL!	#NULL!	#NULL!	#NULL!	#NULL!	#NULL!	#NULL!	#NULL!	#NULL!	#NULL!	#NULL!	#NULL!	#NULL!	#NULL!	#NULL!	#NULL!	#NULL!	#NULL!	#NULL!	#NULL!	#NULL!	#NULL!	#NULL!	#NULL!	#NULL!	#NULL!	#NULL!	#NULL!	#NULL!	#NULL!	#NULL!	#NULL!	#NULL!
36	3	3	1	2	3	0	#NULL!	#NULL!	#NULL!	2	#NULL!	#NULL!	2	#NULL!	#NULL!	2	#NULL!	#NULL!	#NULL!	1	2	#NULL!	#NULL!	2	#NULL!	#NULL!	#NULL!	2	#NULL!	#NULL!	2	#NULL!	#NULL!	2	#NULL!	#NULL!	#NULL!	2	#NULL!	#NULL!	2	#NULL!	#NULL!	2	#NULL!	#NULL!	2	#NULL!	#NULL!
48	4	3	0	3	3	0	#NULL!	#NULL!	#NULL!	2	#NULL!	#NULL!	2	#NULL!	#NULL!	2	#NULL!	#NULL!	#NULL!	1	2	#NULL!	#NULL!	2	#NULL!	#NULL!	#NULL!	2	#NULL!	#NULL!	2	#NULL!	#NULL!	2	#NULL!	#NULL!	#NULL!	2	#NULL!	#NULL!	2	#NULL!	#NULL!	2	#NULL!	#NULL!	2	#NULL!	#NULL!
59	5	3	1	1	3	1	1	1	2	1	2	2	1	3	2	1	3	2	2	1	2	#NULL!	#NULL!	2	#NULL!	#NULL!	#NULL!	1	3	2	1	3	2	1	3	2	2	1	3	2	1	3	2	1	3	2	1	3	2
35	3	3	0	2	3	0	#NULL!	#NULL!	#NULL!	2	#NULL!	#NULL!	2	#NULL!	#NULL!	2	#NULL!	#NULL!	#NULL!	1	2	#NULL!	#NULL!	2	#NULL!	#NULL!	#NULL!	2	#NULL!	#NULL!	2	#NULL!	#NULL!	2	#NULL!	#NULL!	#NULL!	2	#NULL!	#NULL!	2	#NULL!	#NULL!	2	#NULL!	#NULL!	2	#NULL!	#NULL!
22	2	2	1	1	1	0	#NULL!	#NULL!	#NULL!	#NULL!	#NULL!	#NULL!	#NULL!	#NULL!	#NULL!	#NULL!	#NULL!	#NULL!	#NULL!	#NULL!	#NULL!	#NULL!	#NULL!	#NULL!	#NULL!	#NULL!	#NULL!	#NULL!	#NULL!	#NULL!	#NULL!	#NULL!	#NULL!	#NULL!	#NULL!	#NULL!	#NULL!	#NULL!	#NULL!	#NULL!	#NULL!	#NULL!	#NULL!	#NULL!	#NULL!	#NULL!	#NULL!	#NULL!	#NULL!
45	4	3	0	3	2	0	#NULL!	#NULL!	#NULL!	2	#NULL!	#NULL!	2	#NULL!	#NULL!	2	#NULL!	#NULL!	#NULL!	1	2	#NULL!	#NULL!	2	#NULL!	#NULL!	#NULL!	2	#NULL!	#NULL!	2	#NULL!	#NULL!	2	#NULL!	#NULL!	#NULL!	2	#NULL!	#NULL!	2	#NULL!	#NULL!	2	#NULL!	#NULL!	2	#NULL!	#NULL!
34	3	1	0	1	2	0	#NULL!	#NULL!	#NULL!	2	#NULL!	#NULL!	2	#NULL!	#NULL!	2	#NULL!	#NULL!	#NULL!	1	2	#NULL!	#NULL!	2	#NULL!	#NULL!	#NULL!	2	#NULL!	#NULL!	2	#NULL!	#NULL!	2	#NULL!	#NULL!	#NULL!	2	#NULL!	#NULL!	2	#NULL!	#NULL!	2	#NULL!	#NULL!	2	#NULL!	#NULL!
50	4	3	0	1	3	1	1	2	2	2	#NULL!	#NULL!	1	3	3	1	1	2	1	1	1	3	3	2	#NULL!	#NULL!	1	1	3	2	2	#NULL!	#NULL!	2	#NULL!	#NULL!	1	2	#NULL!	#NULL!	2	#NULL!	#NULL!	2	#NULL!	#NULL!	2	#NULL!	#NULL!
30	2	2	0	2	2	0	#NULL!	#NULL!	#NULL!	2	#NULL!	#NULL!	2	#NULL!	#NULL!	2	#NULL!	#NULL!	#NULL!	3	2	#NULL!	#NULL!	2	#NULL!	#NULL!	#NULL!	2	#NULL!	#NULL!	2	#NULL!	#NULL!	2	#NULL!	#NULL!	#NULL!	2	#NULL!	#NULL!	2	#NULL!	#NULL!	2	#NULL!	#NULL!	2	#NULL!	#NULL!
29	2	3	0	3	3	1	1	2	2	2	#NULL!	#NULL!	2	#NULL!	#NULL!	2	#NULL!	#NULL!	#NULL!	1	1	1	2	2	#NULL!	#NULL!	1	2	#NULL!	#NULL!	2	#NULL!	#NULL!	2	#NULL!	#NULL!	#NULL!	2	#NULL!	#NULL!	2	#NULL!	#NULL!	2	#NULL!	#NULL!	2	#NULL!	#NULL!
22	2	2	1	2	3	0	#NULL!	#NULL!	#NULL!	2	#NULL!	#NULL!	2	#NULL!	#NULL!	2	#NULL!	#NULL!	#NULL!	4	2	#NULL!	#NULL!	2	#NULL!	#NULL!	#NULL!	2	#NULL!	#NULL!	2	#NULL!	#NULL!	2	#NULL!	#NULL!	#NULL!	2	#NULL!	#NULL!	2	#NULL!	#NULL!	2	#NULL!	#NULL!	2	#NULL!	#NULL!
34	3	3	0	1	1	1	1	2	2	2	#NULL!	#NULL!	2	#NULL!	#NULL!	2	#NULL!	#NULL!	#NULL!	1	2	#NULL!	#NULL!	2	#NULL!	#NULL!	#NULL!	2	#NULL!	#NULL!	1	1	2	2	#NULL!	#NULL!	1	2	#NULL!	#NULL!	2	#NULL!	#NULL!	1	1	2	2	#NULL!	#NULL!
24	2	3	1	3	3	1	1	2	2	2	#NULL!	#NULL!	2	#NULL!	#NULL!	1	2	3	1	1	2	#NULL!	#NULL!	2	#NULL!	#NULL!	#NULL!	1	2	1	1	2	3	2	#NULL!	#NULL!	1	1	3	3	1	2	3	2	#NULL!	#NULL!	1	1	1
56	5	1	1	1	1	0	#NULL!	#NULL!	#NULL!	#NULL!	#NULL!	#NULL!	#NULL!	#NULL!	#NULL!	#NULL!	#NULL!	#NULL!	#NULL!	#NULL!	#NULL!	#NULL!	#NULL!	#NULL!	#NULL!	#NULL!	#NULL!	#NULL!	#NULL!	#NULL!	#NULL!	#NULL!	#NULL!	#NULL!	#NULL!	#NULL!	#NULL!	#NULL!	#NULL!	#NULL!	#NULL!	#NULL!	#NULL!	#NULL!	#NULL!	#NULL!	#NULL!	#NULL!	#NULL!
38	3	1	0	2	2	0	#NULL!	#NULL!	#NULL!	#NULL!	#NULL!	#NULL!	#NULL!	#NULL!	#NULL!	#NULL!	#NULL!	#NULL!	#NULL!	#NULL!	#NULL!	#NULL!	#NULL!	#NULL!	#NULL!	#NULL!	#NULL!	#NULL!	#NULL!	#NULL!	#NULL!	#NULL!	#NULL!	#NULL!	#NULL!	#NULL!	#NULL!	#NULL!	#NULL!	#NULL!	#NULL!	#NULL!	#NULL!	#NULL!	#NULL!	#NULL!	#NULL!	#NULL!	#NULL!
32	3	2	0	2	2	0	#NULL!	#NULL!	#NULL!	#NULL!	#NULL!	#NULL!	#NULL!	#NULL!	#NULL!	#NULL!	#NULL!	#NULL!	#NULL!	#NULL!	#NULL!	#NULL!	#NULL!	#NULL!	#NULL!	#NULL!	#NULL!	#NULL!	#NULL!	#NULL!	#NULL!	#NULL!	#NULL!	#NULL!	#NULL!	#NULL!	#NULL!	#NULL!	#NULL!	#NULL!	#NULL!	#NULL!	#NULL!	#NULL!	#NULL!	#NULL!	#NULL!	#NULL!	#NULL!
26	2	2	1	2	3	0	#NULL!	#NULL!	#NULL!	#NULL!	#NULL!	#NULL!	#NULL!	#NULL!	#NULL!	#NULL!	#NULL!	#NULL!	#NULL!	#NULL!	#NULL!	#NULL!	#NULL!	#NULL!	#NULL!	#NULL!	#NULL!	#NULL!	#NULL!	#NULL!	#NULL!	#NULL!	#NULL!	#NULL!	#NULL!	#NULL!	#NULL!	#NULL!	#NULL!	#NULL!	#NULL!	#NULL!	#NULL!	#NULL!	#NULL!	#NULL!	#NULL!	#NULL!	#NULL!
24	2	1	1	1	2	0	#NULL!	#NULL!	#NULL!	#NULL!	#NULL!	#NULL!	#NULL!	#NULL!	#NULL!	#NULL!	#NULL!	#NULL!	#NULL!	#NULL!	#NULL!	#NULL!	#NULL!	#NULL!	#NULL!	#NULL!	#NULL!	#NULL!	#NULL!	#NULL!	#NULL!	#NULL!	#NULL!	#NULL!	#NULL!	#NULL!	#NULL!	#NULL!	#NULL!	#NULL!	#NULL!	#NULL!	#NULL!	#NULL!	#NULL!	#NULL!	#NULL!	#NULL!	#NULL!
25	2	3	0	1	2	0	#NULL!	#NULL!	#NULL!	1	1	2	2	#NULL!	#NULL!	2	#NULL!	#NULL!	1	3	2	#NULL!	#NULL!	2	#NULL!	#NULL!	#NULL!	2	#NULL!	#NULL!	1	1	2	2	#NULL!	#NULL!	2	1	1	2	2	#NULL!	#NULL!	2	#NULL!	#NULL!	2	#NULL!	#NULL!
35	3	2	0	1	2	0	#NULL!	#NULL!	#NULL!	2	#NULL!	#NULL!	1	3	2	2	#NULL!	#NULL!	2	1	2	#NULL!	#NULL!	2	#NULL!	#NULL!	#NULL!	1	3	2	2	#NULL!	#NULL!	2	#NULL!	#NULL!	2	2	#NULL!	#NULL!	2	#NULL!	#NULL!	2	#NULL!	#NULL!	2	#NULL!	#NULL!
41	4	3	1	2	3	0	#NULL!	#NULL!	#NULL!	2	#NULL!	#NULL!	2	#NULL!	#NULL!	2	#NULL!	#NULL!	#NULL!	1	2	#NULL!	#NULL!	2	#NULL!	#NULL!	#NULL!	2	#NULL!	#NULL!	2	#NULL!	#NULL!	2	#NULL!	#NULL!	#NULL!	2	#NULL!	#NULL!	2	#NULL!	#NULL!	2	#NULL!	#NULL!	2	#NULL!	#NULL!
22	2	2	1	1	2	0	#NULL!	#NULL!	#NULL!	2	#NULL!	#NULL!	2	#NULL!	#NULL!	2	#NULL!	#NULL!	#NULL!	1	2	#NULL!	#NULL!	2	#NULL!	#NULL!	#NULL!	2	#NULL!	#NULL!	2	#NULL!	#NULL!	2	#NULL!	#NULL!	#NULL!	2	#NULL!	#NULL!	2	#NULL!	#NULL!	2	#NULL!	#NULL!	2	#NULL!	#NULL!
35	3	2	0	1	2	0	#NULL!	#NULL!	#NULL!	2	#NULL!	#NULL!	2	#NULL!	#NULL!	2	#NULL!	#NULL!	#NULL!	1	2	#NULL!	#NULL!	2	#NULL!	#NULL!	#NULL!	2	#NULL!	#NULL!	2	#NULL!	#NULL!	2	#NULL!	#NULL!	#NULL!	2	#NULL!	#NULL!	2	#NULL!	#NULL!	2	#NULL!	#NULL!	2	#NULL!	#NULL!
19	1	3	1	3	3	0	#NULL!	#NULL!	#NULL!	#NULL!	#NULL!	#NULL!	#NULL!	#NULL!	#NULL!	#NULL!	#NULL!	#NULL!	#NULL!	#NULL!	#NULL!	#NULL!	#NULL!	#NULL!	#NULL!	#NULL!	#NULL!	#NULL!	#NULL!	#NULL!	#NULL!	#NULL!	#NULL!	#NULL!	#NULL!	#NULL!	#NULL!	#NULL!	#NULL!	#NULL!	#NULL!	#NULL!	#NULL!	#NULL!	#NULL!	#NULL!	#NULL!	#NULL!	#NULL!
36	3	3	0	1	1	0	#NULL!	#NULL!	#NULL!	#NULL!	#NULL!	#NULL!	#NULL!	#NULL!	#NULL!	#NULL!	#NULL!	#NULL!	#NULL!	#NULL!	#NULL!	#NULL!	#NULL!	#NULL!	#NULL!	#NULL!	#NULL!	#NULL!	#NULL!	#NULL!	#NULL!	#NULL!	#NULL!	#NULL!	#NULL!	#NULL!	#NULL!	#NULL!	#NULL!	#NULL!	#NULL!	#NULL!	#NULL!	#NULL!	#NULL!	#NULL!	#NULL!	#NULL!	#NULL!
30	2	3	0	2	3	0	#NULL!	#NULL!	#NULL!	1	2	2	1	2	2	2	#NULL!	#NULL!	2	1	1	2	2	1	2	2	2	1	3	2	1	2	2	1	2	2	2	1	2	2	2	#NULL!	#NULL!	2	#NULL!	#NULL!	1	2	2
49	4	3	0	2	2	0	#NULL!	#NULL!	#NULL!	1	2	2	2	#NULL!	#NULL!	2	#NULL!	#NULL!	2	3	2	#NULL!	#NULL!	2	#NULL!	#NULL!	#NULL!	2	#NULL!	#NULL!	2	#NULL!	#NULL!	2	#NULL!	#NULL!	#NULL!	2	#NULL!	#NULL!	2	#NULL!	#NULL!	2	#NULL!	#NULL!	2	#NULL!	#NULL!
42	4	3	0	1	3	0	#NULL!	#NULL!	#NULL!	2	#NULL!	#NULL!	2	#NULL!	#NULL!	2	#NULL!	#NULL!	#NULL!	1	2	#NULL!	#NULL!	2	#NULL!	#NULL!	#NULL!	2	#NULL!	#NULL!	2	#NULL!	#NULL!	2	#NULL!	#NULL!	#NULL!	2	#NULL!	#NULL!	2	#NULL!	#NULL!	2	#NULL!	#NULL!	2	#NULL!	#NULL!
52	5	1	1	1	2	0	#NULL!	#NULL!	#NULL!	2	#NULL!	#NULL!	2	#NULL!	#NULL!	2	#NULL!	#NULL!	#NULL!	1	2	#NULL!	#NULL!	2	#NULL!	#NULL!	#NULL!	2	#NULL!	#NULL!	2	#NULL!	#NULL!	2	#NULL!	#NULL!	#NULL!	2	#NULL!	#NULL!	2	#NULL!	#NULL!	2	#NULL!	#NULL!	2	#NULL!	#NULL!
36	3	2	1	1	2	0	#NULL!	#NULL!	#NULL!	2	#NULL!	#NULL!	2	#NULL!	#NULL!	2	#NULL!	#NULL!	#NULL!	1	2	#NULL!	#NULL!	2	#NULL!	#NULL!	#NULL!	1	1	2	2	#NULL!	#NULL!	2	#NULL!	#NULL!	1	2	#NULL!	#NULL!	2	#NULL!	#NULL!	2	#NULL!	#NULL!	2	#NULL!	#NULL!
30	2	2	1	1	2	0	#NULL!	#NULL!	#NULL!	2	#NULL!	#NULL!	2	#NULL!	#NULL!	2	#NULL!	#NULL!	#NULL!	1	2	#NULL!	#NULL!	2	#NULL!	#NULL!	#NULL!	2	#NULL!	#NULL!	2	#NULL!	#NULL!	2	#NULL!	#NULL!	#NULL!	2	#NULL!	#NULL!	2	#NULL!	#NULL!	2	#NULL!	#NULL!	2	#NULL!	#NULL!
35	3	2	0	2	3	0	#NULL!	#NULL!	#NULL!	2	#NULL!	#NULL!	2	#NULL!	#NULL!	2	#NULL!	#NULL!	#NULL!	1	2	#NULL!	#NULL!	2	#NULL!	#NULL!	#NULL!	2	#NULL!	#NULL!	2	#NULL!	#NULL!	2	#NULL!	#NULL!	#NULL!	2	#NULL!	#NULL!	2	#NULL!	#NULL!	2	#NULL!	#NULL!	2	#NULL!	#NULL!
43	4	3	1	3	3	0	#NULL!	#NULL!	#NULL!	2	#NULL!	#NULL!	1	3	2	1	3	2	2	4	2	#NULL!	#NULL!	2	#NULL!	#NULL!	#NULL!	1	3	2	1	3	2	2	#NULL!	#NULL!	2	1	2	2	1	2	2	2	#NULL!	#NULL!	1	1	2
22	2	1	1	1	2	0	#NULL!	#NULL!	#NULL!	2	#NULL!	#NULL!	2	#NULL!	#NULL!	2	#NULL!	#NULL!	#NULL!	1	2	#NULL!	#NULL!	2	#NULL!	#NULL!	#NULL!	2	#NULL!	#NULL!	2	#NULL!	#NULL!	2	#NULL!	#NULL!	#NULL!	2	#NULL!	#NULL!	2	#NULL!	#NULL!	2	#NULL!	#NULL!	2	#NULL!	#NULL!
33	3	3	0	1	2	1	1	2	2	1	2	2	1	3	2	2	#NULL!	#NULL!	1	1	1	3	2	2	#NULL!	#NULL!	1	1	3	2	2	#NULL!	#NULL!	2	#NULL!	#NULL!	1	2	#NULL!	#NULL!	2	#NULL!	#NULL!	2	#NULL!	#NULL!	1	1	2
18	1	2	0	2	2	0	#NULL!	#NULL!	#NULL!	#NULL!	#NULL!	#NULL!	#NULL!	#NULL!	#NULL!	#NULL!	#NULL!	#NULL!	#NULL!	#NULL!	#NULL!	#NULL!	#NULL!	#NULL!	#NULL!	#NULL!	#NULL!	#NULL!	#NULL!	#NULL!	#NULL!	#NULL!	#NULL!	#NULL!	#NULL!	#NULL!	#NULL!	#NULL!	#NULL!	#NULL!	#NULL!	#NULL!	#NULL!	#NULL!	#NULL!	#NULL!	#NULL!	#NULL!	#NULL!
30	2	2	0	1	2	0	#NULL!	#NULL!	#NULL!	#NULL!	#NULL!	#NULL!	#NULL!	#NULL!	#NULL!	#NULL!	#NULL!	#NULL!	#NULL!	#NULL!	#NULL!	#NULL!	#NULL!	#NULL!	#NULL!	#NULL!	#NULL!	#NULL!	#NULL!	#NULL!	#NULL!	#NULL!	#NULL!	#NULL!	#NULL!	#NULL!	#NULL!	#NULL!	#NULL!	#NULL!	#NULL!	#NULL!	#NULL!	#NULL!	#NULL!	#NULL!	#NULL!	#NULL!	#NULL!
31	3	1	0	1	2	0	#NULL!	#NULL!	#NULL!	#NULL!	#NULL!	#NULL!	#NULL!	#NULL!	#NULL!	#NULL!	#NULL!	#NULL!	#NULL!	#NULL!	#NULL!	#NULL!	#NULL!	#NULL!	#NULL!	#NULL!	#NULL!	#NULL!	#NULL!	#NULL!	#NULL!	#NULL!	#NULL!	#NULL!	#NULL!	#NULL!	#NULL!	#NULL!	#NULL!	#NULL!	#NULL!	#NULL!	#NULL!	#NULL!	#NULL!	#NULL!	#NULL!	#NULL!	#NULL!
63	5	3	1	1	3	0	#NULL!	#NULL!	#NULL!	2	#NULL!	#NULL!	2	#NULL!	#NULL!	2	#NULL!	#NULL!	#NULL!	1	2	#NULL!	#NULL!	2	#NULL!	#NULL!	#NULL!	2	#NULL!	#NULL!	2	#NULL!	#NULL!	2	#NULL!	#NULL!	#NULL!	2	#NULL!	#NULL!	2	#NULL!	#NULL!	2	#NULL!	#NULL!	2	#NULL!	#NULL!
25	2	3	1	2	3	0	#NULL!	#NULL!	#NULL!	2	#NULL!	#NULL!	2	#NULL!	#NULL!	2	#NULL!	#NULL!	#NULL!	1	2	#NULL!	#NULL!	2	#NULL!	#NULL!	#NULL!	2	#NULL!	#NULL!	2	#NULL!	#NULL!	2	#NULL!	#NULL!	#NULL!	2	#NULL!	#NULL!	2	#NULL!	#NULL!	2	#NULL!	#NULL!	2	#NULL!	#NULL!
23	2	3	0	2	3	0	#NULL!	#NULL!	#NULL!	#NULL!	#NULL!	#NULL!	#NULL!	#NULL!	#NULL!	#NULL!	#NULL!	#NULL!	#NULL!	#NULL!	#NULL!	#NULL!	#NULL!	#NULL!	#NULL!	#NULL!	#NULL!	#NULL!	#NULL!	#NULL!	#NULL!	#NULL!	#NULL!	#NULL!	#NULL!	#NULL!	#NULL!	#NULL!	#NULL!	#NULL!	#NULL!	#NULL!	#NULL!	#NULL!	#NULL!	#NULL!	#NULL!	#NULL!	#NULL!
38	3	3	1	2	3	1	1	2	2	1	3	2	1	3	2	2	#NULL!	#NULL!	2	1	1	2	2	2	#NULL!	#NULL!	2	1	2	2	1	2	2	2	#NULL!	#NULL!	2	1	2	2	1	2	2	1	2	2	2	#NULL!	#NULL!
33	3	1	1	1	1	0	#NULL!	#NULL!	#NULL!	2	#NULL!	#NULL!	2	#NULL!	#NULL!	2	#NULL!	#NULL!	#NULL!	1	2	#NULL!	#NULL!	2	#NULL!	#NULL!	#NULL!	1	2	3	1	2	3	2	#NULL!	#NULL!	2	2	#NULL!	#NULL!	1	1	3	2	#NULL!	#NULL!	1	1	3
24	2	1	0	1	2	0	#NULL!	#NULL!	#NULL!	2	#NULL!	#NULL!	2	#NULL!	#NULL!	2	#NULL!	#NULL!	#NULL!	3	2	#NULL!	#NULL!	2	#NULL!	#NULL!	#NULL!	1	2	1	2	#NULL!	#NULL!	2	#NULL!	#NULL!	1	2	#NULL!	#NULL!	2	#NULL!	#NULL!	2	#NULL!	#NULL!	2	#NULL!	#NULL!
40	3	2	0	2	3	0	#NULL!	#NULL!	#NULL!	#NULL!	#NULL!	#NULL!	#NULL!	#NULL!	#NULL!	#NULL!	#NULL!	#NULL!	#NULL!	#NULL!	#NULL!	#NULL!	#NULL!	#NULL!	#NULL!	#NULL!	#NULL!	#NULL!	#NULL!	#NULL!	#NULL!	#NULL!	#NULL!	#NULL!	#NULL!	#NULL!	#NULL!	#NULL!	#NULL!	#NULL!	#NULL!	#NULL!	#NULL!	#NULL!	#NULL!	#NULL!	#NULL!	#NULL!	#NULL!
25	2	1	1	1	1	0	#NULL!	#NULL!	#NULL!	#NULL!	#NULL!	#NULL!	#NULL!	#NULL!	#NULL!	#NULL!	#NULL!	#NULL!	#NULL!	#NULL!	#NULL!	#NULL!	#NULL!	#NULL!	#NULL!	#NULL!	#NULL!	#NULL!	#NULL!	#NULL!	#NULL!	#NULL!	#NULL!	#NULL!	#NULL!	#NULL!	#NULL!	#NULL!	#NULL!	#NULL!	#NULL!	#NULL!	#NULL!	#NULL!	#NULL!	#NULL!	#NULL!	#NULL!	#NULL!
19	1	1	0	1	1	0	#NULL!	#NULL!	#NULL!	#NULL!	#NULL!	#NULL!	#NULL!	#NULL!	#NULL!	#NULL!	#NULL!	#NULL!	#NULL!	#NULL!	#NULL!	#NULL!	#NULL!	#NULL!	#NULL!	#NULL!	#NULL!	#NULL!	#NULL!	#NULL!	#NULL!	#NULL!	#NULL!	#NULL!	#NULL!	#NULL!	#NULL!	#NULL!	#NULL!	#NULL!	#NULL!	#NULL!	#NULL!	#NULL!	#NULL!	#NULL!	#NULL!	#NULL!	#NULL!
41	1	3	0	1	2	0	#NULL!	#NULL!	#NULL!	2	#NULL!	#NULL!	2	#NULL!	#NULL!	2	#NULL!	#NULL!	#NULL!	1	2	#NULL!	#NULL!	2	#NULL!	#NULL!	#NULL!	1	2	2	2	#NULL!	#NULL!	2	#NULL!	#NULL!	2	2	#NULL!	#NULL!	1	1	2	2	#NULL!	#NULL!	2	#NULL!	#NULL!
20	1	2	0	1	2	0	#NULL!	#NULL!	#NULL!	2	#NULL!	#NULL!	1	2	1	2	#NULL!	#NULL!	1	2	2	#NULL!	#NULL!	2	#NULL!	#NULL!	#NULL!	1	2	1	2	#NULL!	#NULL!	2	#NULL!	#NULL!	1	2	#NULL!	#NULL!	2	#NULL!	#NULL!	2	#NULL!	#NULL!	2	#NULL!	#NULL!
36	3	3	0	1	2	0	#NULL!	#NULL!	#NULL!	2	#NULL!	#NULL!	2	#NULL!	#NULL!	2	#NULL!	#NULL!	#NULL!	1	2	#NULL!	#NULL!	2	#NULL!	#NULL!	#NULL!	2	#NULL!	#NULL!	2	#NULL!	#NULL!	2	#NULL!	#NULL!	#NULL!	1	2	2	2	#NULL!	#NULL!	2	#NULL!	#NULL!	2	#NULL!	#NULL!
27	2	1	0	1	1	0	#NULL!	#NULL!	#NULL!	#NULL!	#NULL!	#NULL!	#NULL!	#NULL!	#NULL!	#NULL!	#NULL!	#NULL!	#NULL!	#NULL!	#NULL!	#NULL!	#NULL!	#NULL!	#NULL!	#NULL!	#NULL!	#NULL!	#NULL!	#NULL!	#NULL!	#NULL!	#NULL!	#NULL!	#NULL!	#NULL!	#NULL!	#NULL!	#NULL!	#NULL!	#NULL!	#NULL!	#NULL!	#NULL!	#NULL!	#NULL!	#NULL!	#NULL!	#NULL!
37	3	3	1	2	3	0	#NULL!	#NULL!	#NULL!	2	#NULL!	#NULL!	2	#NULL!	#NULL!	2	#NULL!	#NULL!	#NULL!	1	2	#NULL!	#NULL!	2	#NULL!	#NULL!	#NULL!	2	#NULL!	#NULL!	2	#NULL!	#NULL!	2	#NULL!	#NULL!	#NULL!	2	#NULL!	#NULL!	2	#NULL!	#NULL!	2	#NULL!	#NULL!	2	#NULL!	#NULL!
45	4	3	0	2	3	1	1	2	2	2	#NULL!	#NULL!	2	#NULL!	#NULL!	2	#NULL!	#NULL!	#NULL!	1	2	#NULL!	#NULL!	2	#NULL!	#NULL!	#NULL!	2	#NULL!	#NULL!	2	#NULL!	#NULL!	2	#NULL!	#NULL!	#NULL!	2	#NULL!	#NULL!	2	#NULL!	#NULL!	2	#NULL!	#NULL!	2	#NULL!	#NULL!
32	3	2	0	1	2	0	#NULL!	#NULL!	#NULL!	2	#NULL!	#NULL!	2	#NULL!	#NULL!	2	#NULL!	#NULL!	#NULL!	1	1	2	2	1	2	1	2	2	#NULL!	#NULL!	1	3	3	2	#NULL!	#NULL!	3	2	#NULL!	#NULL!	2	#NULL!	#NULL!	2	#NULL!	#NULL!	2	#NULL!	#NULL!
31	3	1	1	1	1	1	1	2	1	2	#NULL!	#NULL!	2	#NULL!	#NULL!	2	#NULL!	#NULL!	#NULL!	1	2	#NULL!	#NULL!	2	#NULL!	#NULL!	#NULL!	2	#NULL!	#NULL!	2	#NULL!	#NULL!	2	#NULL!	#NULL!	#NULL!	2	#NULL!	#NULL!	2	#NULL!	#NULL!	2	#NULL!	#NULL!	2	#NULL!	#NULL!
29	2	1	0	1	1	0	#NULL!	#NULL!	#NULL!	#NULL!	#NULL!	#NULL!	#NULL!	#NULL!	#NULL!	#NULL!	#NULL!	#NULL!	#NULL!	#NULL!	#NULL!	#NULL!	#NULL!	#NULL!	#NULL!	#NULL!	#NULL!	#NULL!	#NULL!	#NULL!	#NULL!	#NULL!	#NULL!	#NULL!	#NULL!	#NULL!	#NULL!	#NULL!	#NULL!	#NULL!	#NULL!	#NULL!	#NULL!	#NULL!	#NULL!	#NULL!	#NULL!	#NULL!	#NULL!
33	3	2	1	1	3	0	#NULL!	#NULL!	#NULL!	2	#NULL!	#NULL!	2	#NULL!	#NULL!	2	#NULL!	#NULL!	#NULL!	1	2	#NULL!	#NULL!	2	#NULL!	#NULL!	#NULL!	2	#NULL!	#NULL!	2	#NULL!	#NULL!	2	#NULL!	#NULL!	#NULL!	1	2	2	1	1	2	2	#NULL!	#NULL!	1	1	2
34	3	1	0	1	2	0	#NULL!	#NULL!	#NULL!	2	#NULL!	#NULL!	2	#NULL!	#NULL!	2	#NULL!	#NULL!	#NULL!	1	2	#NULL!	#NULL!	2	#NULL!	#NULL!	#NULL!	2	#NULL!	#NULL!	2	#NULL!	#NULL!	2	#NULL!	#NULL!	#NULL!	2	#NULL!	#NULL!	2	#NULL!	#NULL!	2	#NULL!	#NULL!	2	#NULL!	#NULL!
22	2	3	0	2	2	0	#NULL!	#NULL!	#NULL!	#NULL!	#NULL!	#NULL!	#NULL!	#NULL!	#NULL!	#NULL!	#NULL!	#NULL!	#NULL!	#NULL!	#NULL!	#NULL!	#NULL!	#NULL!	#NULL!	#NULL!	#NULL!	#NULL!	#NULL!	#NULL!	#NULL!	#NULL!	#NULL!	#NULL!	#NULL!	#NULL!	#NULL!	#NULL!	#NULL!	#NULL!	#NULL!	#NULL!	#NULL!	#NULL!	#NULL!	#NULL!	#NULL!	#NULL!	#NULL!
33	3	2	0	1	1	0	#NULL!	#NULL!	#NULL!	1	3	2	2	#NULL!	#NULL!	2	#NULL!	#NULL!	1	3	1	3	2	2	#NULL!	#NULL!	1	1	3	2	1	3	2	1	2	2	1	1	1	2	1	2	2	2	#NULL!	#NULL!	1	1	2
45	4	2	0	1	2	1	1	2	1	1	3	1	2	#NULL!	#NULL!	2	#NULL!	#NULL!	1	1	2	#NULL!	#NULL!	2	#NULL!	#NULL!	#NULL!	2	#NULL!	#NULL!	1	2	1	2	#NULL!	#NULL!	1	2	#NULL!	#NULL!	2	#NULL!	#NULL!	2	#NULL!	#NULL!	2	#NULL!	#NULL!
38	3	3	0	1	2	1	1	2	2	2	#NULL!	#NULL!	2	#NULL!	#NULL!	2	#NULL!	#NULL!	#NULL!	1	2	#NULL!	#NULL!	2	#NULL!	#NULL!	#NULL!	2	#NULL!	#NULL!	2	#NULL!	#NULL!	2	#NULL!	#NULL!	#NULL!	2	#NULL!	#NULL!	2	#NULL!	#NULL!	2	#NULL!	#NULL!	2	#NULL!	#NULL!
43	4	3	0	2	3	0	#NULL!	#NULL!	#NULL!	2	#NULL!	#NULL!	2	#NULL!	#NULL!	2	#NULL!	#NULL!	#NULL!	2	2	#NULL!	#NULL!	2	#NULL!	#NULL!	#NULL!	1	1	2	2	#NULL!	#NULL!	2	#NULL!	#NULL!	1	2	#NULL!	#NULL!	2	#NULL!	#NULL!	2	#NULL!	#NULL!	2	#NULL!	#NULL!
29	2	3	0	1	2	0	#NULL!	#NULL!	#NULL!	2	#NULL!	#NULL!	2	#NULL!	#NULL!	1	3	2	1	1	1	3	3	2	#NULL!	#NULL!	1	1	3	3	2	#NULL!	#NULL!	2	#NULL!	#NULL!	1	1	3	2	1	1	2	2	#NULL!	#NULL!	2	#NULL!	#NULL!
18	1	1	0	1	1	0	#NULL!	#NULL!	#NULL!	#NULL!	#NULL!	#NULL!	#NULL!	#NULL!	#NULL!	#NULL!	#NULL!	#NULL!	#NULL!	#NULL!	#NULL!	#NULL!	#NULL!	#NULL!	#NULL!	#NULL!	#NULL!	#NULL!	#NULL!	#NULL!	#NULL!	#NULL!	#NULL!	#NULL!	#NULL!	#NULL!	#NULL!	#NULL!	#NULL!	#NULL!	#NULL!	#NULL!	#NULL!	#NULL!	#NULL!	#NULL!	#NULL!	#NULL!	#NULL!
22	2	1	1	1	2	0	#NULL!	#NULL!	#NULL!	2	#NULL!	#NULL!	2	#NULL!	#NULL!	2	#NULL!	#NULL!	#NULL!	1	2	#NULL!	#NULL!	2	#NULL!	#NULL!	#NULL!	2	#NULL!	#NULL!	2	#NULL!	#NULL!	2	#NULL!	#NULL!	#NULL!	2	#NULL!	#NULL!	2	#NULL!	#NULL!	2	#NULL!	#NULL!	2	#NULL!	#NULL!
27	2	1	0	2	3	0	#NULL!	#NULL!	#NULL!	2	#NULL!	#NULL!	2	#NULL!	#NULL!	2	#NULL!	#NULL!	#NULL!	1	2	#NULL!	#NULL!	2	#NULL!	#NULL!	#NULL!	2	#NULL!	#NULL!	2	#NULL!	#NULL!	2	#NULL!	#NULL!	#NULL!	2	#NULL!	#NULL!	2	#NULL!	#NULL!	2	#NULL!	#NULL!	2	#NULL!	#NULL!
35	3	3	1	2	3	0	#NULL!	#NULL!	#NULL!	2	#NULL!	#NULL!	2	#NULL!	#NULL!	2	#NULL!	#NULL!	#NULL!	1	2	#NULL!	#NULL!	2	#NULL!	#NULL!	#NULL!	2	#NULL!	#NULL!	2	#NULL!	#NULL!	2	#NULL!	#NULL!	#NULL!	2	#NULL!	#NULL!	2	#NULL!	#NULL!	2	#NULL!	#NULL!	2	#NULL!	#NULL!
33	3	1	0	1	1	0	#NULL!	#NULL!	#NULL!	2	#NULL!	#NULL!	2	#NULL!	#NULL!	2	#NULL!	#NULL!	#NULL!	2	2	#NULL!	#NULL!	2	#NULL!	#NULL!	#NULL!	2	#NULL!	#NULL!	2	#NULL!	#NULL!	2	#NULL!	#NULL!	#NULL!	2	#NULL!	#NULL!	2	#NULL!	#NULL!	2	#NULL!	#NULL!	2	#NULL!	#NULL!
44	4	3	1	1	2	1	1	2	2	2	#NULL!	#NULL!	2	#NULL!	#NULL!	2	#NULL!	#NULL!	#NULL!	1	2	#NULL!	#NULL!	2	#NULL!	#NULL!	#NULL!	1	2	2	2	#NULL!	#NULL!	2	#NULL!	#NULL!	2	1	2	2	2	#NULL!	#NULL!	2	#NULL!	#NULL!	2	#NULL!	#NULL!
27	2	1	0	1	3	0	#NULL!	#NULL!	#NULL!	2	#NULL!	#NULL!	2	#NULL!	#NULL!	2	#NULL!	#NULL!	#NULL!	1	2	#NULL!	#NULL!	2	#NULL!	#NULL!	#NULL!	2	#NULL!	#NULL!	2	#NULL!	#NULL!	2	#NULL!	#NULL!	#NULL!	2	#NULL!	#NULL!	2	#NULL!	#NULL!	2	#NULL!	#NULL!	2	#NULL!	#NULL!
30	2	1	0	1	1	0	#NULL!	#NULL!	#NULL!	2	#NULL!	#NULL!	2	#NULL!	#NULL!	2	#NULL!	#NULL!	#NULL!	1	2	#NULL!	#NULL!	2	#NULL!	#NULL!	#NULL!	2	#NULL!	#NULL!	2	#NULL!	#NULL!	2	#NULL!	#NULL!	#NULL!	2	#NULL!	#NULL!	2	#NULL!	#NULL!	2	#NULL!	#NULL!	2	#NULL!	#NULL!
43	4	3	1	3	3	1	1	2	2	2	#NULL!	#NULL!	1	2	2	2	#NULL!	#NULL!	2	2	2	#NULL!	#NULL!	2	#NULL!	#NULL!	#NULL!	2	#NULL!	#NULL!	1	2	2	1	2	2	2	1	2	2	2	#NULL!	#NULL!	1	2	2	2	#NULL!	#NULL!
35	3	1	0	1	1	0	#NULL!	#NULL!	#NULL!	#NULL!	#NULL!	#NULL!	#NULL!	#NULL!	#NULL!	#NULL!	#NULL!	#NULL!	#NULL!	#NULL!	#NULL!	#NULL!	#NULL!	#NULL!	#NULL!	#NULL!	#NULL!	#NULL!	#NULL!	#NULL!	#NULL!	#NULL!	#NULL!	#NULL!	#NULL!	#NULL!	#NULL!	#NULL!	#NULL!	#NULL!	#NULL!	#NULL!	#NULL!	#NULL!	#NULL!	#NULL!	#NULL!	#NULL!	#NULL!
35	3	3	0	1	1	0	#NULL!	#NULL!	#NULL!	1	3	2	2	#NULL!	#NULL!	1	3	2	1	4	1	3	1	2	#NULL!	#NULL!	1	2	#NULL!	#NULL!	2	#NULL!	#NULL!	2	#NULL!	#NULL!	#NULL!	2	#NULL!	#NULL!	2	#NULL!	#NULL!	2	#NULL!	#NULL!	2	#NULL!	#NULL!
40	3	3	0	1	3	0	#NULL!	#NULL!	#NULL!	2	#NULL!	#NULL!	2	#NULL!	#NULL!	2	#NULL!	#NULL!	#NULL!	1	2	#NULL!	#NULL!	2	#NULL!	#NULL!	#NULL!	2	#NULL!	#NULL!	2	#NULL!	#NULL!	2	#NULL!	#NULL!	#NULL!	2	#NULL!	#NULL!	2	#NULL!	#NULL!	2	#NULL!	#NULL!	2	#NULL!	#NULL!
28	2	2	1	2	2	0	#NULL!	#NULL!	#NULL!	#NULL!	#NULL!	#NULL!	#NULL!	#NULL!	#NULL!	#NULL!	#NULL!	#NULL!	#NULL!	#NULL!	#NULL!	#NULL!	#NULL!	#NULL!	#NULL!	#NULL!	#NULL!	#NULL!	#NULL!	#NULL!	#NULL!	#NULL!	#NULL!	#NULL!	#NULL!	#NULL!	#NULL!	#NULL!	#NULL!	#NULL!	#NULL!	#NULL!	#NULL!	#NULL!	#NULL!	#NULL!	#NULL!	#NULL!	#NULL!
22	2	1	0	1	1	0	#NULL!	#NULL!	#NULL!	2	#NULL!	#NULL!	2	#NULL!	#NULL!	2	#NULL!	#NULL!	#NULL!	2	2	#NULL!	#NULL!	2	#NULL!	#NULL!	#NULL!	2	#NULL!	#NULL!	2	#NULL!	#NULL!	2	#NULL!	#NULL!	#NULL!	2	#NULL!	#NULL!	2	#NULL!	#NULL!	2	#NULL!	#NULL!	2	#NULL!	#NULL!
25	2	1	1	1	1	0	#NULL!	#NULL!	#NULL!	2	#NULL!	#NULL!	2	#NULL!	#NULL!	2	#NULL!	#NULL!	#NULL!	2	2	#NULL!	#NULL!	2	#NULL!	#NULL!	#NULL!	2	#NULL!	#NULL!	2	#NULL!	#NULL!	2	#NULL!	#NULL!	#NULL!	1	2	2	1	1	2	2	#NULL!	#NULL!	2	#NULL!	#NULL!
45	4	2	1	1	3	1	2	2	2	2	#NULL!	#NULL!	2	#NULL!	#NULL!	2	#NULL!	#NULL!	#NULL!	1	2	#NULL!	#NULL!	2	#NULL!	#NULL!	#NULL!	2	#NULL!	#NULL!	2	#NULL!	#NULL!	2	#NULL!	#NULL!	#NULL!	2	#NULL!	#NULL!	2	#NULL!	#NULL!	2	#NULL!	#NULL!	2	#NULL!	#NULL!
56	5	1	0	1	1	0	#NULL!	#NULL!	#NULL!	2	#NULL!	#NULL!	2	#NULL!	#NULL!	2	#NULL!	#NULL!	#NULL!	1	2	#NULL!	#NULL!	2	#NULL!	#NULL!	#NULL!	2	#NULL!	#NULL!	2	#NULL!	#NULL!	2	#NULL!	#NULL!	#NULL!	2	#NULL!	#NULL!	2	#NULL!	#NULL!	2	#NULL!	#NULL!	2	#NULL!	#NULL!
36	3	3	1	1	1	0	#NULL!	#NULL!	#NULL!	2	#NULL!	#NULL!	2	#NULL!	#NULL!	2	#NULL!	#NULL!	#NULL!	1	2	#NULL!	#NULL!	2	#NULL!	#NULL!	#NULL!	2	#NULL!	#NULL!	2	#NULL!	#NULL!	2	#NULL!	#NULL!	#NULL!	2	#NULL!	#NULL!	2	#NULL!	#NULL!	2	#NULL!	#NULL!	2	#NULL!	#NULL!
30	2	1	0	2	2	0	#NULL!	#NULL!	#NULL!	2	#NULL!	#NULL!	2	#NULL!	#NULL!	2	#NULL!	#NULL!	#NULL!	2	2	#NULL!	#NULL!	2	#NULL!	#NULL!	#NULL!	2	#NULL!	#NULL!	2	#NULL!	#NULL!	2	#NULL!	#NULL!	#NULL!	2	#NULL!	#NULL!	2	#NULL!	#NULL!	2	#NULL!	#NULL!	2	#NULL!	#NULL!
33	3	3	1	3	3	0	#NULL!	#NULL!	#NULL!	1	2	2	1	2	2	2	#NULL!	#NULL!	2	2	2	#NULL!	#NULL!	2	#NULL!	#NULL!	#NULL!	2	#NULL!	#NULL!	2	#NULL!	#NULL!	2	#NULL!	#NULL!	#NULL!	2	#NULL!	#NULL!	2	#NULL!	#NULL!	2	#NULL!	#NULL!	2	#NULL!	#NULL!
48	4	2	0	1	1	0	#NULL!	#NULL!	#NULL!	2	#NULL!	#NULL!	1	2	2	2	#NULL!	#NULL!	2	1	2	#NULL!	#NULL!	2	#NULL!	#NULL!	#NULL!	1	1	2	2	#NULL!	#NULL!	2	#NULL!	#NULL!	2	2	#NULL!	#NULL!	2	#NULL!	#NULL!	2	#NULL!	#NULL!	2	#NULL!	#NULL!
42	4	3	0	1	3	0	#NULL!	#NULL!	#NULL!	2	#NULL!	#NULL!	2	#NULL!	#NULL!	1	3	2	2	1	2	#NULL!	#NULL!	2	#NULL!	#NULL!	#NULL!	1	3	2	1	3	2	2	#NULL!	#NULL!	2	1	3	2	1	3	2	1	3	2	1	3	2
32	3	1	1	1	2	0	#NULL!	#NULL!	#NULL!	2	#NULL!	#NULL!	2	#NULL!	#NULL!	2	#NULL!	#NULL!	#NULL!	1	1	3	3	2	#NULL!	#NULL!	2	2	#NULL!	#NULL!	1	1	3	2	#NULL!	#NULL!	2	1	1	3	2	#NULL!	#NULL!	2	#NULL!	#NULL!	2	#NULL!	#NULL!
42	4	1	0	2	2	0	#NULL!	#NULL!	#NULL!	2	#NULL!	#NULL!	2	#NULL!	#NULL!	2	#NULL!	#NULL!	#NULL!	1	2	#NULL!	#NULL!	2	#NULL!	#NULL!	#NULL!	2	#NULL!	#NULL!	2	#NULL!	#NULL!	2	#NULL!	#NULL!	#NULL!	2	#NULL!	#NULL!	2	#NULL!	#NULL!	2	#NULL!	#NULL!	2	#NULL!	#NULL!
50	4	2	1	1	2	0	#NULL!	#NULL!	#NULL!	2	#NULL!	#NULL!	2	#NULL!	#NULL!	2	#NULL!	#NULL!	#NULL!	2	2	#NULL!	#NULL!	2	#NULL!	#NULL!	#NULL!	2	#NULL!	#NULL!	2	#NULL!	#NULL!	2	#NULL!	#NULL!	#NULL!	2	#NULL!	#NULL!	2	#NULL!	#NULL!	2	#NULL!	#NULL!	2	#NULL!	#NULL!
22	2	1	0	2	2	0	#NULL!	#NULL!	#NULL!	#NULL!	#NULL!	#NULL!	#NULL!	#NULL!	#NULL!	#NULL!	#NULL!	#NULL!	#NULL!	#NULL!	#NULL!	#NULL!	#NULL!	#NULL!	#NULL!	#NULL!	#NULL!	#NULL!	#NULL!	#NULL!	#NULL!	#NULL!	#NULL!	#NULL!	#NULL!	#NULL!	#NULL!	#NULL!	#NULL!	#NULL!	#NULL!	#NULL!	#NULL!	#NULL!	#NULL!	#NULL!	#NULL!	#NULL!	#NULL!
35	3	2	0	2	3	0	#NULL!	#NULL!	#NULL!	2	#NULL!	#NULL!	2	#NULL!	#NULL!	2	#NULL!	#NULL!	#NULL!	1	2	#NULL!	#NULL!	2	#NULL!	#NULL!	#NULL!	2	#NULL!	#NULL!	2	#NULL!	#NULL!	2	#NULL!	#NULL!	#NULL!	2	#NULL!	#NULL!	2	#NULL!	#NULL!	2	#NULL!	#NULL!	2	#NULL!	#NULL!
29	2	3	0	2	2	1	1	2	2	#NULL!	#NULL!	#NULL!	#NULL!	#NULL!	#NULL!	#NULL!	#NULL!	#NULL!	#NULL!	#NULL!	#NULL!	#NULL!	#NULL!	#NULL!	#NULL!	#NULL!	#NULL!	#NULL!	#NULL!	#NULL!	#NULL!	#NULL!	#NULL!	#NULL!	#NULL!	#NULL!	#NULL!	#NULL!	#NULL!	#NULL!	#NULL!	#NULL!	#NULL!	#NULL!	#NULL!	#NULL!	#NULL!	#NULL!	#NULL!
36	3	3	0	2	2	0	#NULL!	#NULL!	#NULL!	#NULL!	#NULL!	#NULL!	#NULL!	#NULL!	#NULL!	#NULL!	#NULL!	#NULL!	#NULL!	#NULL!	#NULL!	#NULL!	#NULL!	#NULL!	#NULL!	#NULL!	#NULL!	#NULL!	#NULL!	#NULL!	#NULL!	#NULL!	#NULL!	#NULL!	#NULL!	#NULL!	#NULL!	#NULL!	#NULL!	#NULL!	#NULL!	#NULL!	#NULL!	#NULL!	#NULL!	#NULL!	#NULL!	#NULL!	#NULL!
24	2	3	0	2	3	1	1	2	1	2	#NULL!	#NULL!	2	#NULL!	#NULL!	2	#NULL!	#NULL!	#NULL!	1	2	#NULL!	#NULL!	2	#NULL!	#NULL!	#NULL!	2	#NULL!	#NULL!	2	#NULL!	#NULL!	2	#NULL!	#NULL!	#NULL!	2	#NULL!	#NULL!	2	#NULL!	#NULL!	2	#NULL!	#NULL!	2	#NULL!	#NULL!
38	3	3	0	1	3	0	#NULL!	#NULL!	#NULL!	2	#NULL!	#NULL!	2	#NULL!	#NULL!	1	3	2	2	1	2	#NULL!	#NULL!	2	#NULL!	#NULL!	#NULL!	1	3	2	1	3	2	2	#NULL!	#NULL!	2	1	3	2	1	3	2	1	3	2	1	3	2
32	3	3	1	3	3	0	#NULL!	#NULL!	#NULL!	2	#NULL!	#NULL!	2	#NULL!	#NULL!	2	#NULL!	#NULL!	#NULL!	1	2	#NULL!	#NULL!	2	#NULL!	#NULL!	#NULL!	2	#NULL!	#NULL!	2	#NULL!	#NULL!	2	#NULL!	#NULL!	#NULL!	2	#NULL!	#NULL!	2	#NULL!	#NULL!	2	#NULL!	#NULL!	2	#NULL!	#NULL!
36	3	3	1	2	3	0	#NULL!	#NULL!	#NULL!	2	#NULL!	#NULL!	2	#NULL!	#NULL!	2	#NULL!	#NULL!	#NULL!	1	2	#NULL!	#NULL!	2	#NULL!	#NULL!	#NULL!	2	#NULL!	#NULL!	2	#NULL!	#NULL!	2	#NULL!	#NULL!	#NULL!	2	#NULL!	#NULL!	2	#NULL!	#NULL!	2	#NULL!	#NULL!	2	#NULL!	#NULL!
29	2	2	1	1	2	0	#NULL!	#NULL!	#NULL!	2	#NULL!	#NULL!	2	#NULL!	#NULL!	2	#NULL!	#NULL!	#NULL!	2	2	#NULL!	#NULL!	2	#NULL!	#NULL!	#NULL!	2	#NULL!	#NULL!	2	#NULL!	#NULL!	2	#NULL!	#NULL!	#NULL!	2	#NULL!	#NULL!	2	#NULL!	#NULL!	2	#NULL!	#NULL!	2	#NULL!	#NULL!
30	2	2	0	1	3	0	#NULL!	#NULL!	#NULL!	2	#NULL!	#NULL!	2	#NULL!	#NULL!	2	#NULL!	#NULL!	#NULL!	1	2	#NULL!	#NULL!	2	#NULL!	#NULL!	#NULL!	1	3	2	1	2	2	2	#NULL!	#NULL!	2	2	#NULL!	#NULL!	2	#NULL!	#NULL!	2	#NULL!	#NULL!	2	#NULL!	#NULL!
20	1	3	1	3	3	0	#NULL!	#NULL!	#NULL!	2	#NULL!	#NULL!	2	#NULL!	#NULL!	2	#NULL!	#NULL!	#NULL!	1	2	#NULL!	#NULL!	2	#NULL!	#NULL!	#NULL!	2	#NULL!	#NULL!	2	#NULL!	#NULL!	2	#NULL!	#NULL!	#NULL!	2	#NULL!	#NULL!	2	#NULL!	#NULL!	2	#NULL!	#NULL!	2	#NULL!	#NULL!
29	2	3	0	3	3	0	#NULL!	#NULL!	#NULL!	1	1	2	2	#NULL!	#NULL!	1	3	2	1	1	2	#NULL!	#NULL!	2	#NULL!	#NULL!	#NULL!	1	3	3	2	#NULL!	#NULL!	2	#NULL!	#NULL!	1	2	#NULL!	#NULL!	2	#NULL!	#NULL!	2	#NULL!	#NULL!	2	#NULL!	#NULL!
52	5	3	0	2	3	0	#NULL!	#NULL!	#NULL!	2	#NULL!	#NULL!	2	#NULL!	#NULL!	2	#NULL!	#NULL!	#NULL!	1	2	#NULL!	#NULL!	2	#NULL!	#NULL!	#NULL!	2	#NULL!	#NULL!	2	#NULL!	#NULL!	2	#NULL!	#NULL!	#NULL!	2	#NULL!	#NULL!	2	#NULL!	#NULL!	2	#NULL!	#NULL!	2	#NULL!	#NULL!
34	3	3	0	1	3	0	#NULL!	#NULL!	#NULL!	2	#NULL!	#NULL!	1	2	2	1	2	2	1	1	1	2	2	1	2	2	1	1	2	1	2	#NULL!	#NULL!	2	#NULL!	#NULL!	1	1	2	2	1	2	2	2	#NULL!	#NULL!	2	#NULL!	#NULL!
38	3	2	1	2	2	0	#NULL!	#NULL!	#NULL!	2	#NULL!	#NULL!	2	#NULL!	#NULL!	2	#NULL!	#NULL!	#NULL!	1	2	#NULL!	#NULL!	2	#NULL!	#NULL!	#NULL!	2	#NULL!	#NULL!	2	#NULL!	#NULL!	2	#NULL!	#NULL!	#NULL!	2	#NULL!	#NULL!	2	#NULL!	#NULL!	2	#NULL!	#NULL!	2	#NULL!	#NULL!
37	3	3	0	1	2	1	1	2	2	#NULL!	#NULL!	#NULL!	#NULL!	#NULL!	#NULL!	#NULL!	#NULL!	#NULL!	#NULL!	#NULL!	#NULL!	#NULL!	#NULL!	#NULL!	#NULL!	#NULL!	#NULL!	#NULL!	#NULL!	#NULL!	#NULL!	#NULL!	#NULL!	#NULL!	#NULL!	#NULL!	#NULL!	#NULL!	#NULL!	#NULL!	#NULL!	#NULL!	#NULL!	#NULL!	#NULL!	#NULL!	#NULL!	#NULL!	#NULL!
45	4	3	1	3	3	0	#NULL!	#NULL!	#NULL!	2	#NULL!	#NULL!	2	#NULL!	#NULL!	2	#NULL!	#NULL!	#NULL!	1	2	#NULL!	#NULL!	2	#NULL!	#NULL!	#NULL!	2	#NULL!	#NULL!	2	#NULL!	#NULL!	2	#NULL!	#NULL!	#NULL!	2	#NULL!	#NULL!	2	#NULL!	#NULL!	2	#NULL!	#NULL!	2	#NULL!	#NULL!
22	2	1	0	1	2	0	#NULL!	#NULL!	#NULL!	2	#NULL!	#NULL!	2	#NULL!	#NULL!	2	#NULL!	#NULL!	#NULL!	1	2	#NULL!	#NULL!	2	#NULL!	#NULL!	#NULL!	2	#NULL!	#NULL!	2	#NULL!	#NULL!	2	#NULL!	#NULL!	#NULL!	2	#NULL!	#NULL!	2	#NULL!	#NULL!	2	#NULL!	#NULL!	2	#NULL!	#NULL!
60	5	3	1	2	3	0	#NULL!	#NULL!	#NULL!	2	#NULL!	#NULL!	2	#NULL!	#NULL!	2	#NULL!	#NULL!	#NULL!	1	2	#NULL!	#NULL!	2	#NULL!	#NULL!	#NULL!	2	#NULL!	#NULL!	2	#NULL!	#NULL!	2	#NULL!	#NULL!	#NULL!	2	#NULL!	#NULL!	2	#NULL!	#NULL!	2	#NULL!	#NULL!	2	#NULL!	#NULL!
33	3	1	0	1	2	0	#NULL!	#NULL!	#NULL!	2	#NULL!	#NULL!	2	#NULL!	#NULL!	2	#NULL!	#NULL!	#NULL!	1	2	#NULL!	#NULL!	2	#NULL!	#NULL!	#NULL!	2	#NULL!	#NULL!	2	#NULL!	#NULL!	2	#NULL!	#NULL!	#NULL!	2	#NULL!	#NULL!	2	#NULL!	#NULL!	2	#NULL!	#NULL!	2	#NULL!	#NULL!
26	2	1	0	1	2	0	#NULL!	#NULL!	#NULL!	#NULL!	#NULL!	#NULL!	#NULL!	#NULL!	#NULL!	#NULL!	#NULL!	#NULL!	#NULL!	#NULL!	#NULL!	#NULL!	#NULL!	#NULL!	#NULL!	#NULL!	#NULL!	#NULL!	#NULL!	#NULL!	#NULL!	#NULL!	#NULL!	#NULL!	#NULL!	#NULL!	#NULL!	#NULL!	#NULL!	#NULL!	#NULL!	#NULL!	#NULL!	#NULL!	#NULL!	#NULL!	#NULL!	#NULL!	#NULL!
40	3	3	0	1	2	0	#NULL!	#NULL!	#NULL!	2	#NULL!	#NULL!	2	#NULL!	#NULL!	2	#NULL!	#NULL!	#NULL!	1	2	#NULL!	#NULL!	2	#NULL!	#NULL!	#NULL!	2	#NULL!	#NULL!	2	#NULL!	#NULL!	2	#NULL!	#NULL!	#NULL!	2	#NULL!	#NULL!	2	#NULL!	#NULL!	2	#NULL!	#NULL!	2	#NULL!	#NULL!
38	3	2	0	1	3	0	#NULL!	#NULL!	#NULL!	2	#NULL!	#NULL!	2	#NULL!	#NULL!	2	#NULL!	#NULL!	#NULL!	1	2	#NULL!	#NULL!	2	#NULL!	#NULL!	#NULL!	1	2	1	2	#NULL!	#NULL!	2	#NULL!	#NULL!	1	2	#NULL!	#NULL!	2	#NULL!	#NULL!	2	#NULL!	#NULL!	1	1	2
36	3	3	1	2	3	0	#NULL!	#NULL!	#NULL!	1	2	3	2	#NULL!	#NULL!	2	#NULL!	#NULL!	1	2	2	#NULL!	#NULL!	2	#NULL!	#NULL!	#NULL!	2	#NULL!	#NULL!	2	#NULL!	#NULL!	2	#NULL!	#NULL!	#NULL!	2	#NULL!	#NULL!	2	#NULL!	#NULL!	2	#NULL!	#NULL!	2	#NULL!	#NULL!
36	3	3	1	1	3	0	#NULL!	#NULL!	#NULL!	2	#NULL!	#NULL!	2	#NULL!	#NULL!	2	#NULL!	#NULL!	#NULL!	1	2	#NULL!	#NULL!	1	1	2	2	1	1	2	1	2	2	2	#NULL!	#NULL!	2	1	2	2	1	2	2	1	2	2	1	1	2
43	4	3	0	1	1	0	#NULL!	#NULL!	#NULL!	2	#NULL!	#NULL!	2	#NULL!	#NULL!	2	#NULL!	#NULL!	#NULL!	1	2	#NULL!	#NULL!	2	#NULL!	#NULL!	#NULL!	2	#NULL!	#NULL!	2	#NULL!	#NULL!	2	#NULL!	#NULL!	#NULL!	2	#NULL!	#NULL!	2	#NULL!	#NULL!	2	#NULL!	#NULL!	2	#NULL!	#NULL!
26	2	3	1	2	3	1	1	2	1	2	#NULL!	#NULL!	1	1	2	1	3	2	1	1	2	#NULL!	#NULL!	2	#NULL!	#NULL!	#NULL!	1	3	2	1	3	2	2	#NULL!	#NULL!	1	1	1	2	1	1	2	2	#NULL!	#NULL!	1	1	2
25	2	3	1	2	2	0	#NULL!	#NULL!	#NULL!	2	#NULL!	#NULL!	2	#NULL!	#NULL!	2	#NULL!	#NULL!	#NULL!	1	2	#NULL!	#NULL!	2	#NULL!	#NULL!	#NULL!	2	#NULL!	#NULL!	2	#NULL!	#NULL!	2	#NULL!	#NULL!	#NULL!	2	#NULL!	#NULL!	2	#NULL!	#NULL!	2	#NULL!	#NULL!	2	#NULL!	#NULL!
40	3	3	0	2	2	1	1	2	2	2	#NULL!	#NULL!	2	#NULL!	#NULL!	2	#NULL!	#NULL!	#NULL!	3	2	#NULL!	#NULL!	2	#NULL!	#NULL!	#NULL!	1	2	2	2	#NULL!	#NULL!	2	#NULL!	#NULL!	1	2	#NULL!	#NULL!	2	#NULL!	#NULL!	2	#NULL!	#NULL!	2	#NULL!	#NULL!
42	4	3	0	2	3	0	#NULL!	#NULL!	#NULL!	#NULL!	#NULL!	#NULL!	#NULL!	#NULL!	#NULL!	#NULL!	#NULL!	#NULL!	#NULL!	#NULL!	#NULL!	#NULL!	#NULL!	#NULL!	#NULL!	#NULL!	#NULL!	#NULL!	#NULL!	#NULL!	#NULL!	#NULL!	#NULL!	#NULL!	#NULL!	#NULL!	#NULL!	#NULL!	#NULL!	#NULL!	#NULL!	#NULL!	#NULL!	#NULL!	#NULL!	#NULL!	#NULL!	#NULL!	#NULL!
28	2	1	1	1	1	0	#NULL!	#NULL!	#NULL!	#NULL!	#NULL!	#NULL!	#NULL!	#NULL!	#NULL!	#NULL!	#NULL!	#NULL!	#NULL!	#NULL!	#NULL!	#NULL!	#NULL!	#NULL!	#NULL!	#NULL!	#NULL!	#NULL!	#NULL!	#NULL!	#NULL!	#NULL!	#NULL!	#NULL!	#NULL!	#NULL!	#NULL!	#NULL!	#NULL!	#NULL!	#NULL!	#NULL!	#NULL!	#NULL!	#NULL!	#NULL!	#NULL!	#NULL!	#NULL!
40	3	3	1	3	3	0	#NULL!	#NULL!	#NULL!	2	#NULL!	#NULL!	2	#NULL!	#NULL!	2	#NULL!	#NULL!	#NULL!	1	2	#NULL!	#NULL!	2	#NULL!	#NULL!	#NULL!	2	#NULL!	#NULL!	2	#NULL!	#NULL!	2	#NULL!	#NULL!	#NULL!	2	#NULL!	#NULL!	2	#NULL!	#NULL!	2	#NULL!	#NULL!	2	#NULL!	#NULL!
24	2	3	1	3	3	0	#NULL!	#NULL!	#NULL!	2	#NULL!	#NULL!	2	#NULL!	#NULL!	1	3	3	1	1	1	3	3	2	#NULL!	#NULL!	2	2	#NULL!	#NULL!	2	#NULL!	#NULL!	2	#NULL!	#NULL!	#NULL!	1	2	3	1	2	3	2	#NULL!	#NULL!	2	#NULL!	#NULL!
42	4	3	0	1	2	1	1	2	2	2	#NULL!	#NULL!	1	2	3	2	#NULL!	#NULL!	1	2	2	#NULL!	#NULL!	2	#NULL!	#NULL!	#NULL!	1	2	2	1	1	2	2	#NULL!	#NULL!	1	2	#NULL!	#NULL!	2	#NULL!	#NULL!	2	#NULL!	#NULL!	2	#NULL!	#NULL!
42	4	3	1	1	3	1	1	2	2	2	#NULL!	#NULL!	2	#NULL!	#NULL!	1	2	1	1	1	1	1	2	1	1	2	2	1	1	2	1	2	2	1	1	2	2	1	1	1	1	2	1	1	1	1	2	#NULL!	#NULL!
29	2	3	0	2	3	1	1	2	2	#NULL!	#NULL!	#NULL!	#NULL!	#NULL!	#NULL!	#NULL!	#NULL!	#NULL!	#NULL!	#NULL!	#NULL!	#NULL!	#NULL!	#NULL!	#NULL!	#NULL!	#NULL!	#NULL!	#NULL!	#NULL!	#NULL!	#NULL!	#NULL!	#NULL!	#NULL!	#NULL!	#NULL!	#NULL!	#NULL!	#NULL!	#NULL!	#NULL!	#NULL!	#NULL!	#NULL!	#NULL!	#NULL!	#NULL!	#NULL!
33	3	3	0	1	3	1	1	2	2	2	#NULL!	#NULL!	1	3	2	2	#NULL!	#NULL!	1	1	1	2	2	2	#NULL!	#NULL!	1	2	#NULL!	#NULL!	1	1	2	2	#NULL!	#NULL!	1	2	#NULL!	#NULL!	2	#NULL!	#NULL!	2	#NULL!	#NULL!	2	#NULL!	#NULL!
33	3	3	0	3	3	1	1	2	2	1	3	3	2	#NULL!	#NULL!	1	3	3	1	2	1	3	3	2	#NULL!	#NULL!	1	1	3	3	1	3	3	1	3	3	1	1	3	3	2	#NULL!	#NULL!	2	#NULL!	#NULL!	2	#NULL!	#NULL!
32	3	3	1	1	3	1	1	2	2	2	#NULL!	#NULL!	2	#NULL!	#NULL!	2	#NULL!	#NULL!	#NULL!	3	1	1	2	2	#NULL!	#NULL!	1	2	#NULL!	#NULL!	1	2	2	2	#NULL!	#NULL!	1	1	2	1	1	2	2	1	2	1	2	#NULL!	#NULL!
51	5	3	0	2	3	0	#NULL!	#NULL!	#NULL!	2	#NULL!	#NULL!	2	#NULL!	#NULL!	2	#NULL!	#NULL!	#NULL!	1	2	#NULL!	#NULL!	2	#NULL!	#NULL!	#NULL!	2	#NULL!	#NULL!	2	#NULL!	#NULL!	2	#NULL!	#NULL!	#NULL!	2	#NULL!	#NULL!	2	#NULL!	#NULL!	2	#NULL!	#NULL!	2	#NULL!	#NULL!
50	4	3	0	1	3	0	#NULL!	#NULL!	#NULL!	2	#NULL!	#NULL!	2	#NULL!	#NULL!	2	#NULL!	#NULL!	#NULL!	1	2	#NULL!	#NULL!	2	#NULL!	#NULL!	#NULL!	1	2	2	2	#NULL!	#NULL!	2	#NULL!	#NULL!	2	1	1	2	2	#NULL!	#NULL!	2	#NULL!	#NULL!	2	#NULL!	#NULL!
41	4	3	0	1	2	0	#NULL!	#NULL!	#NULL!	1	2	2	2	#NULL!	#NULL!	2	#NULL!	#NULL!	1	1	1	3	3	2	#NULL!	#NULL!	1	1	2	2	2	#NULL!	#NULL!	1	2	2	1	1	2	2	2	#NULL!	#NULL!	2	#NULL!	#NULL!	2	#NULL!	#NULL!
50	4	3	0	1	2	1	1	2	2	1	2	2	2	#NULL!	#NULL!	2	#NULL!	#NULL!	1	1	2	#NULL!	#NULL!	2	#NULL!	#NULL!	#NULL!	2	#NULL!	#NULL!	2	#NULL!	#NULL!	2	#NULL!	#NULL!	#NULL!	2	#NULL!	#NULL!	2	#NULL!	#NULL!	2	#NULL!	#NULL!	2	#NULL!	#NULL!
41	4	3	0	1	1	0	#NULL!	#NULL!	#NULL!	1	2	2	1	1	2	1	1	2	1	1	1	3	3	2	#NULL!	#NULL!	1	1	1	2	2	#NULL!	#NULL!	2	#NULL!	#NULL!	1	1	2	2	1	1	2	1	1	2	2	#NULL!	#NULL!
23	2	2	1	2	3	0	#NULL!	#NULL!	#NULL!	2	#NULL!	#NULL!	2	#NULL!	#NULL!	1	3	1	1	1	1	3	1	1	3	3	1	1	3	1	1	3	1	1	3	1	1	1	3	1	2	#NULL!	#NULL!	1	2	1	2	#NULL!	#NULL!
42	4	3	0	1	3	1	1	2	2	2	#NULL!	#NULL!	2	#NULL!	#NULL!	2	#NULL!	#NULL!	#NULL!	1	1	2	3	2	#NULL!	#NULL!	1	1	2	3	2	#NULL!	#NULL!	2	#NULL!	#NULL!	1	2	#NULL!	#NULL!	2	#NULL!	#NULL!	2	#NULL!	#NULL!	2	#NULL!	#NULL!
22	2	2	1	2	3	0	#NULL!	#NULL!	#NULL!	2	#NULL!	#NULL!	2	#NULL!	#NULL!	2	#NULL!	#NULL!	#NULL!	1	2	#NULL!	#NULL!	2	#NULL!	#NULL!	#NULL!	2	#NULL!	#NULL!	2	#NULL!	#NULL!	2	#NULL!	#NULL!	#NULL!	2	#NULL!	#NULL!	2	#NULL!	#NULL!	2	#NULL!	#NULL!	2	#NULL!	#NULL!
41	4	3	0	1	3	1	1	2	2	#NULL!	#NULL!	#NULL!	#NULL!	#NULL!	#NULL!	#NULL!	#NULL!	#NULL!	#NULL!	#NULL!	#NULL!	#NULL!	#NULL!	#NULL!	#NULL!	#NULL!	#NULL!	#NULL!	#NULL!	#NULL!	#NULL!	#NULL!	#NULL!	#NULL!	#NULL!	#NULL!	#NULL!	#NULL!	#NULL!	#NULL!	#NULL!	#NULL!	#NULL!	#NULL!	#NULL!	#NULL!	#NULL!	#NULL!	#NULL!
48	4	3	0	1	3	1	1	2	2	2	#NULL!	#NULL!	2	#NULL!	#NULL!	2	#NULL!	#NULL!	#NULL!	1	2	#NULL!	#NULL!	2	#NULL!	#NULL!	#NULL!	2	#NULL!	#NULL!	2	#NULL!	#NULL!	2	#NULL!	#NULL!	#NULL!	2	#NULL!	#NULL!	2	#NULL!	#NULL!	2	#NULL!	#NULL!	2	#NULL!	#NULL!
29	2	1	0	2	2	0	#NULL!	#NULL!	#NULL!	#NULL!	#NULL!	#NULL!	#NULL!	#NULL!	#NULL!	#NULL!	#NULL!	#NULL!	#NULL!	#NULL!	#NULL!	#NULL!	#NULL!	#NULL!	#NULL!	#NULL!	#NULL!	#NULL!	#NULL!	#NULL!	#NULL!	#NULL!	#NULL!	#NULL!	#NULL!	#NULL!	#NULL!	#NULL!	#NULL!	#NULL!	#NULL!	#NULL!	#NULL!	#NULL!	#NULL!	#NULL!	#NULL!	#NULL!	#NULL!
42	4	3	1	3	3	0	#NULL!	#NULL!	#NULL!	2	#NULL!	#NULL!	2	#NULL!	#NULL!	2	#NULL!	#NULL!	#NULL!	1	2	#NULL!	#NULL!	2	#NULL!	#NULL!	#NULL!	2	#NULL!	#NULL!	2	#NULL!	#NULL!	2	#NULL!	#NULL!	#NULL!	2	#NULL!	#NULL!	2	#NULL!	#NULL!	2	#NULL!	#NULL!	2	#NULL!	#NULL!
40	3	2	0	2	3	1	1	2	2	2	#NULL!	#NULL!	2	#NULL!	#NULL!	2	#NULL!	#NULL!	#NULL!	2	2	#NULL!	#NULL!	2	#NULL!	#NULL!	#NULL!	2	#NULL!	#NULL!	2	#NULL!	#NULL!	2	#NULL!	#NULL!	#NULL!	2	#NULL!	#NULL!	2	#NULL!	#NULL!	2	#NULL!	#NULL!	2	#NULL!	#NULL!
26	2	3	0	2	3	0	#NULL!	#NULL!	#NULL!	#NULL!	#NULL!	#NULL!	#NULL!	#NULL!	#NULL!	#NULL!	#NULL!	#NULL!	#NULL!	#NULL!	#NULL!	#NULL!	#NULL!	#NULL!	#NULL!	#NULL!	#NULL!	#NULL!	#NULL!	#NULL!	#NULL!	#NULL!	#NULL!	#NULL!	#NULL!	#NULL!	#NULL!	#NULL!	#NULL!	#NULL!	#NULL!	#NULL!	#NULL!	#NULL!	#NULL!	#NULL!	#NULL!	#NULL!	#NULL!
37	3	3	1	2	2	0	#NULL!	#NULL!	#NULL!	1	1	2	1	2	2	1	2	2	1	2	2	#NULL!	#NULL!	2	#NULL!	#NULL!	#NULL!	2	#NULL!	#NULL!	1	3	2	2	#NULL!	#NULL!	1	1	2	2	1	1	2	1	1	2	1	2	2
52	5	3	0	1	3	1	1	2	2	2	#NULL!	#NULL!	1	3	2	2	#NULL!	#NULL!	2	2	1	2	2	2	#NULL!	#NULL!	2	1	2	2	1	2	2	2	#NULL!	#NULL!	2	1	2	2	1	2	2	2	#NULL!	#NULL!	2	#NULL!	#NULL!
45	4	3	0	2	3	0	#NULL!	#NULL!	#NULL!	#NULL!	#NULL!	#NULL!	#NULL!	#NULL!	#NULL!	#NULL!	#NULL!	#NULL!	#NULL!	#NULL!	#NULL!	#NULL!	#NULL!	#NULL!	#NULL!	#NULL!	#NULL!	#NULL!	#NULL!	#NULL!	#NULL!	#NULL!	#NULL!	#NULL!	#NULL!	#NULL!	#NULL!	#NULL!	#NULL!	#NULL!	#NULL!	#NULL!	#NULL!	#NULL!	#NULL!	#NULL!	#NULL!	#NULL!	#NULL!
36	3	3	0	2	3	0	#NULL!	#NULL!	#NULL!	2	#NULL!	#NULL!	2	#NULL!	#NULL!	2	#NULL!	#NULL!	#NULL!	1	1	2	3	1	1	2	3	2	#NULL!	#NULL!	2	#NULL!	#NULL!	2	#NULL!	#NULL!	#NULL!	2	#NULL!	#NULL!	2	#NULL!	#NULL!	2	#NULL!	#NULL!	2	#NULL!	#NULL!
44	4	2	1	3	3	0	#NULL!	#NULL!	#NULL!	2	#NULL!	#NULL!	1	3	2	2	#NULL!	#NULL!	2	1	2	#NULL!	#NULL!	2	#NULL!	#NULL!	#NULL!	1	3	2	2	#NULL!	#NULL!	2	#NULL!	#NULL!	2	2	#NULL!	#NULL!	2	#NULL!	#NULL!	2	#NULL!	#NULL!	2	#NULL!	#NULL!
28	2	2	0	1	2	0	#NULL!	#NULL!	#NULL!	1	3	1	2	#NULL!	#NULL!	2	#NULL!	#NULL!	1	1	2	#NULL!	#NULL!	2	#NULL!	#NULL!	#NULL!	2	#NULL!	#NULL!	2	#NULL!	#NULL!	2	#NULL!	#NULL!	#NULL!	2	#NULL!	#NULL!	2	#NULL!	#NULL!	2	#NULL!	#NULL!	2	#NULL!	#NULL!
60	5	3	0	1	2	1	1	2	2	2	#NULL!	#NULL!	2	#NULL!	#NULL!	2	#NULL!	#NULL!	#NULL!	1	2	#NULL!	#NULL!	2	#NULL!	#NULL!	#NULL!	2	#NULL!	#NULL!	2	#NULL!	#NULL!	2	#NULL!	#NULL!	#NULL!	2	#NULL!	#NULL!	2	#NULL!	#NULL!	2	#NULL!	#NULL!	2	#NULL!	#NULL!
41	4	3	0	2	3	0	#NULL!	#NULL!	#NULL!	#NULL!	#NULL!	#NULL!	#NULL!	#NULL!	#NULL!	#NULL!	#NULL!	#NULL!	#NULL!	#NULL!	#NULL!	#NULL!	#NULL!	#NULL!	#NULL!	#NULL!	#NULL!	#NULL!	#NULL!	#NULL!	#NULL!	#NULL!	#NULL!	#NULL!	#NULL!	#NULL!	#NULL!	#NULL!	#NULL!	#NULL!	#NULL!	#NULL!	#NULL!	#NULL!	#NULL!	#NULL!	#NULL!	#NULL!	#NULL!
39	3	2	0	2	2	1	1	2	1	2	#NULL!	#NULL!	2	#NULL!	#NULL!	2	#NULL!	#NULL!	#NULL!	2	2	#NULL!	#NULL!	2	#NULL!	#NULL!	#NULL!	2	#NULL!	#NULL!	2	#NULL!	#NULL!	2	#NULL!	#NULL!	#NULL!	2	#NULL!	#NULL!	1	2	2	1	2	2	1	3	2
40	3	2	1	1	1	0	#NULL!	#NULL!	#NULL!	2	#NULL!	#NULL!	2	#NULL!	#NULL!	2	#NULL!	#NULL!	#NULL!	1	2	#NULL!	#NULL!	2	#NULL!	#NULL!	#NULL!	1	3	3	2	#NULL!	#NULL!	2	#NULL!	#NULL!	1	2	#NULL!	#NULL!	2	#NULL!	#NULL!	2	#NULL!	#NULL!	2	#NULL!	#NULL!
30	2	1	1	1	1	0	#NULL!	#NULL!	#NULL!	#NULL!	#NULL!	#NULL!	#NULL!	#NULL!	#NULL!	#NULL!	#NULL!	#NULL!	#NULL!	#NULL!	#NULL!	#NULL!	#NULL!	#NULL!	#NULL!	#NULL!	#NULL!	#NULL!	#NULL!	#NULL!	#NULL!	#NULL!	#NULL!	#NULL!	#NULL!	#NULL!	#NULL!	#NULL!	#NULL!	#NULL!	#NULL!	#NULL!	#NULL!	#NULL!	#NULL!	#NULL!	#NULL!	#NULL!	#NULL!
43	4	1	1	1	1	0	#NULL!	#NULL!	#NULL!	#NULL!	#NULL!	#NULL!	#NULL!	#NULL!	#NULL!	#NULL!	#NULL!	#NULL!	#NULL!	#NULL!	#NULL!	#NULL!	#NULL!	#NULL!	#NULL!	#NULL!	#NULL!	#NULL!	#NULL!	#NULL!	#NULL!	#NULL!	#NULL!	#NULL!	#NULL!	#NULL!	#NULL!	#NULL!	#NULL!	#NULL!	#NULL!	#NULL!	#NULL!	#NULL!	#NULL!	#NULL!	#NULL!	#NULL!	#NULL!
25	2	1	1	1	2	0	#NULL!	#NULL!	#NULL!	#NULL!	#NULL!	#NULL!	#NULL!	#NULL!	#NULL!	#NULL!	#NULL!	#NULL!	#NULL!	#NULL!	#NULL!	#NULL!	#NULL!	#NULL!	#NULL!	#NULL!	#NULL!	#NULL!	#NULL!	#NULL!	#NULL!	#NULL!	#NULL!	#NULL!	#NULL!	#NULL!	#NULL!	#NULL!	#NULL!	#NULL!	#NULL!	#NULL!	#NULL!	#NULL!	#NULL!	#NULL!	#NULL!	#NULL!	#NULL!
43	4	3	0	1	2	1	1	2	2	1	1	2	1	1	2	2	#NULL!	#NULL!	2	1	2	#NULL!	#NULL!	2	#NULL!	#NULL!	#NULL!	1	1	2	1	1	2	2	#NULL!	#NULL!	2	1	1	2	1	1	2	2	#NULL!	#NULL!	2	#NULL!	#NULL!
21	2	1	1	1	1	0	#NULL!	#NULL!	#NULL!	2	#NULL!	#NULL!	2	#NULL!	#NULL!	2	#NULL!	#NULL!	#NULL!	2	2	#NULL!	#NULL!	2	#NULL!	#NULL!	#NULL!	2	#NULL!	#NULL!	2	#NULL!	#NULL!	2	#NULL!	#NULL!	#NULL!	2	#NULL!	#NULL!	2	#NULL!	#NULL!	2	#NULL!	#NULL!	2	#NULL!	#NULL!
20	1	1	1	1	2	0	#NULL!	#NULL!	#NULL!	#NULL!	#NULL!	#NULL!	#NULL!	#NULL!	#NULL!	#NULL!	#NULL!	#NULL!	#NULL!	#NULL!	#NULL!	#NULL!	#NULL!	#NULL!	#NULL!	#NULL!	#NULL!	#NULL!	#NULL!	#NULL!	#NULL!	#NULL!	#NULL!	#NULL!	#NULL!	#NULL!	#NULL!	#NULL!	#NULL!	#NULL!	#NULL!	#NULL!	#NULL!	#NULL!	#NULL!	#NULL!	#NULL!	#NULL!	#NULL!
30	2	1	0	1	2	0	#NULL!	#NULL!	#NULL!	2	#NULL!	#NULL!	2	#NULL!	#NULL!	2	#NULL!	#NULL!	#NULL!	2	2	#NULL!	#NULL!	2	#NULL!	#NULL!	#NULL!	2	#NULL!	#NULL!	2	#NULL!	#NULL!	2	#NULL!	#NULL!	#NULL!	2	#NULL!	#NULL!	2	#NULL!	#NULL!	2	#NULL!	#NULL!	2	#NULL!	#NULL!
36	3	1	0	1	2	0	#NULL!	#NULL!	#NULL!	2	#NULL!	#NULL!	1	3	2	2	#NULL!	#NULL!	2	1	2	#NULL!	#NULL!	2	#NULL!	#NULL!	#NULL!	2	#NULL!	#NULL!	1	3	2	2	#NULL!	#NULL!	2	2	#NULL!	#NULL!	2	#NULL!	#NULL!	2	#NULL!	#NULL!	2	#NULL!	#NULL!
40	3	3	1	1	2	0	#NULL!	#NULL!	#NULL!	2	#NULL!	#NULL!	2	#NULL!	#NULL!	2	#NULL!	#NULL!	#NULL!	1	2	#NULL!	#NULL!	2	#NULL!	#NULL!	#NULL!	2	#NULL!	#NULL!	2	#NULL!	#NULL!	2	#NULL!	#NULL!	#NULL!	2	#NULL!	#NULL!	2	#NULL!	#NULL!	2	#NULL!	#NULL!	2	#NULL!	#NULL!
27	2	1	1	1	1	0	#NULL!	#NULL!	#NULL!	2	#NULL!	#NULL!	2	#NULL!	#NULL!	2	#NULL!	#NULL!	#NULL!	1	2	#NULL!	#NULL!	2	#NULL!	#NULL!	#NULL!	2	#NULL!	#NULL!	2	#NULL!	#NULL!	2	#NULL!	#NULL!	#NULL!	2	#NULL!	#NULL!	2	#NULL!	#NULL!	2	#NULL!	#NULL!	2	#NULL!	#NULL!
36	3	1	1	1	1	0	#NULL!	#NULL!	#NULL!	2	#NULL!	#NULL!	1	3	3	2	#NULL!	#NULL!	1	2	1	3	3	1	3	3	1	1	3	3	1	1	2	2	#NULL!	#NULL!	1	2	#NULL!	#NULL!	2	#NULL!	#NULL!	2	#NULL!	#NULL!	2	#NULL!	#NULL!
38	3	3	1	1	2	0	#NULL!	#NULL!	#NULL!	2	#NULL!	#NULL!	2	#NULL!	#NULL!	2	#NULL!	#NULL!	#NULL!	3	2	#NULL!	#NULL!	2	#NULL!	#NULL!	#NULL!	2	#NULL!	#NULL!	2	#NULL!	#NULL!	2	#NULL!	#NULL!	#NULL!	1	1	2	1	1	2	1	1	2	2	#NULL!	#NULL!
26	2	3	1	1	2	0	#NULL!	#NULL!	#NULL!	2	#NULL!	#NULL!	2	#NULL!	#NULL!	2	#NULL!	#NULL!	#NULL!	4	2	#NULL!	#NULL!	2	#NULL!	#NULL!	#NULL!	2	#NULL!	#NULL!	2	#NULL!	#NULL!	2	#NULL!	#NULL!	#NULL!	2	#NULL!	#NULL!	2	#NULL!	#NULL!	2	#NULL!	#NULL!	2	#NULL!	#NULL!
37	3	3	0	1	1	1	1	2	2	2	#NULL!	#NULL!	2	#NULL!	#NULL!	2	#NULL!	#NULL!	#NULL!	1	1	3	3	2	#NULL!	#NULL!	1	1	2	2	2	#NULL!	#NULL!	2	#NULL!	#NULL!	1	1	1	2	2	#NULL!	#NULL!	2	#NULL!	#NULL!	2	#NULL!	#NULL!
37	3	3	0	1	3	1	1	2	2	2	#NULL!	#NULL!	2	#NULL!	#NULL!	1	2	1	1	1	1	1	1	2	#NULL!	#NULL!	1	1	2	1	1	2	3	2	#NULL!	#NULL!	1	1	1	1	1	1	1	2	#NULL!	#NULL!	2	#NULL!	#NULL!
47	4	1	1	1	1	0	#NULL!	#NULL!	#NULL!	2	#NULL!	#NULL!	2	#NULL!	#NULL!	2	#NULL!	#NULL!	#NULL!	2	2	#NULL!	#NULL!	2	#NULL!	#NULL!	#NULL!	2	#NULL!	#NULL!	2	#NULL!	#NULL!	2	#NULL!	#NULL!	#NULL!	2	#NULL!	#NULL!	2	#NULL!	#NULL!	2	#NULL!	#NULL!	2	#NULL!	#NULL!
45	4	1	1	1	1	0	#NULL!	#NULL!	#NULL!	#NULL!	#NULL!	#NULL!	#NULL!	#NULL!	#NULL!	#NULL!	#NULL!	#NULL!	#NULL!	#NULL!	#NULL!	#NULL!	#NULL!	#NULL!	#NULL!	#NULL!	#NULL!	#NULL!	#NULL!	#NULL!	#NULL!	#NULL!	#NULL!	#NULL!	#NULL!	#NULL!	#NULL!	#NULL!	#NULL!	#NULL!	#NULL!	#NULL!	#NULL!	#NULL!	#NULL!	#NULL!	#NULL!	#NULL!	#NULL!
29	2	3	1	1	2	1	1	2	2	2	#NULL!	#NULL!	2	#NULL!	#NULL!	1	2	1	1	1	1	2	2	2	#NULL!	#NULL!	2	1	2	1	1	2	2	2	#NULL!	#NULL!	1	1	2	2	1	2	2	2	#NULL!	#NULL!	2	#NULL!	#NULL!
26	2	3	0	1	3	1	1	2	2	1	2	2	1	3	2	2	#NULL!	#NULL!	1	1	1	3	2	2	#NULL!	#NULL!	1	1	2	3	1	3	2	2	#NULL!	#NULL!	1	2	#NULL!	#NULL!	2	#NULL!	#NULL!	2	#NULL!	#NULL!	2	#NULL!	#NULL!
20	1	1	1	1	2	0	#NULL!	#NULL!	#NULL!	#NULL!	#NULL!	#NULL!	#NULL!	#NULL!	#NULL!	#NULL!	#NULL!	#NULL!	#NULL!	#NULL!	#NULL!	#NULL!	#NULL!	#NULL!	#NULL!	#NULL!	#NULL!	#NULL!	#NULL!	#NULL!	#NULL!	#NULL!	#NULL!	#NULL!	#NULL!	#NULL!	#NULL!	#NULL!	#NULL!	#NULL!	#NULL!	#NULL!	#NULL!	#NULL!	#NULL!	#NULL!	#NULL!	#NULL!	#NULL!
18	1	1	0	1	2	0	#NULL!	#NULL!	#NULL!	#NULL!	#NULL!	#NULL!	#NULL!	#NULL!	#NULL!	#NULL!	#NULL!	#NULL!	#NULL!	#NULL!	#NULL!	#NULL!	#NULL!	#NULL!	#NULL!	#NULL!	#NULL!	#NULL!	#NULL!	#NULL!	#NULL!	#NULL!	#NULL!	#NULL!	#NULL!	#NULL!	#NULL!	#NULL!	#NULL!	#NULL!	#NULL!	#NULL!	#NULL!	#NULL!	#NULL!	#NULL!	#NULL!	#NULL!	#NULL!
45	4	3	0	1	3	0	#NULL!	#NULL!	#NULL!	1	2	2	1	2	2	1	3	2	2	1	1	3	2	2	#NULL!	#NULL!	2	1	2	2	1	3	2	2	#NULL!	#NULL!	2	1	3	2	1	3	2	2	#NULL!	#NULL!	2	#NULL!	#NULL!
25	2	3	0	1	2	0	#NULL!	#NULL!	#NULL!	2	#NULL!	#NULL!	2	#NULL!	#NULL!	2	#NULL!	#NULL!	#NULL!	2	2	#NULL!	#NULL!	2	#NULL!	#NULL!	#NULL!	2	#NULL!	#NULL!	2	#NULL!	#NULL!	2	#NULL!	#NULL!	#NULL!	2	#NULL!	#NULL!	2	#NULL!	#NULL!	2	#NULL!	#NULL!	2	#NULL!	#NULL!
50	4	2	1	1	3	0	#NULL!	#NULL!	#NULL!	2	#NULL!	#NULL!	2	#NULL!	#NULL!	2	#NULL!	#NULL!	#NULL!	1	2	#NULL!	#NULL!	2	#NULL!	#NULL!	#NULL!	1	3	2	2	#NULL!	#NULL!	2	#NULL!	#NULL!	1	2	#NULL!	#NULL!	1	2	1	2	#NULL!	#NULL!	2	#NULL!	#NULL!
40	3	3	0	2	3	0	#NULL!	#NULL!	#NULL!	2	#NULL!	#NULL!	2	#NULL!	#NULL!	2	#NULL!	#NULL!	#NULL!	1	2	#NULL!	#NULL!	2	#NULL!	#NULL!	#NULL!	2	#NULL!	#NULL!	1	3	2	2	#NULL!	#NULL!	1	1	3	2	1	3	2	2	#NULL!	#NULL!	1	1	2
25	2	2	0	2	3	1	1	2	2	2	#NULL!	#NULL!	2	#NULL!	#NULL!	2	#NULL!	#NULL!	#NULL!	1	2	#NULL!	#NULL!	2	#NULL!	#NULL!	#NULL!	1	2	1	1	2	1	2	#NULL!	#NULL!	1	2	#NULL!	#NULL!	2	#NULL!	#NULL!	2	#NULL!	#NULL!	2	#NULL!	#NULL!
43	4	3	0	1	3	0	#NULL!	#NULL!	#NULL!	2	#NULL!	#NULL!	2	#NULL!	#NULL!	2	#NULL!	#NULL!	#NULL!	1	1	3	2	2	#NULL!	#NULL!	2	1	3	2	1	1	2	1	2	2	2	1	1	2	2	#NULL!	#NULL!	2	#NULL!	#NULL!	2	#NULL!	#NULL!
35	3	1	0	1	2	0	#NULL!	#NULL!	#NULL!	1	1	3	2	#NULL!	#NULL!	2	#NULL!	#NULL!	1	3	2	#NULL!	#NULL!	2	#NULL!	#NULL!	#NULL!	2	#NULL!	#NULL!	2	#NULL!	#NULL!	2	#NULL!	#NULL!	#NULL!	2	#NULL!	#NULL!	2	#NULL!	#NULL!	2	#NULL!	#NULL!	2	#NULL!	#NULL!
37	3	1	0	2	2	0	#NULL!	#NULL!	#NULL!	#NULL!	#NULL!	#NULL!	#NULL!	#NULL!	#NULL!	#NULL!	#NULL!	#NULL!	#NULL!	#NULL!	#NULL!	#NULL!	#NULL!	#NULL!	#NULL!	#NULL!	#NULL!	#NULL!	#NULL!	#NULL!	#NULL!	#NULL!	#NULL!	#NULL!	#NULL!	#NULL!	#NULL!	#NULL!	#NULL!	#NULL!	#NULL!	#NULL!	#NULL!	#NULL!	#NULL!	#NULL!	#NULL!	#NULL!	#NULL!
32	3	1	0	1	1	1	1	2	2	2	#NULL!	#NULL!	2	#NULL!	#NULL!	1	3	1	1	2	2	#NULL!	#NULL!	2	#NULL!	#NULL!	#NULL!	1	2	3	2	#NULL!	#NULL!	2	#NULL!	#NULL!	1	1	1	1	2	#NULL!	#NULL!	2	#NULL!	#NULL!	2	#NULL!	#NULL!
44	4	3	1	1	2	0	#NULL!	#NULL!	#NULL!	1	2	2	1	2	2	2	#NULL!	#NULL!	1	1	2	#NULL!	#NULL!	2	#NULL!	#NULL!	#NULL!	1	2	2	2	#NULL!	#NULL!	2	#NULL!	#NULL!	2	2	#NULL!	#NULL!	2	#NULL!	#NULL!	2	#NULL!	#NULL!	2	#NULL!	#NULL!
34	3	3	1	2	3	0	#NULL!	#NULL!	#NULL!	2	#NULL!	#NULL!	2	#NULL!	#NULL!	2	#NULL!	#NULL!	#NULL!	1	2	#NULL!	#NULL!	2	#NULL!	#NULL!	#NULL!	2	#NULL!	#NULL!	2	#NULL!	#NULL!	2	#NULL!	#NULL!	#NULL!	1	2	3	2	#NULL!	#NULL!	2	#NULL!	#NULL!	2	#NULL!	#NULL!
38	3	1	1	1	1	1	1	2	1	2	#NULL!	#NULL!	2	#NULL!	#NULL!	2	#NULL!	#NULL!	#NULL!	1	2	#NULL!	#NULL!	2	#NULL!	#NULL!	#NULL!	2	#NULL!	#NULL!	2	#NULL!	#NULL!	2	#NULL!	#NULL!	#NULL!	1	3	2	1	3	2	2	#NULL!	#NULL!	2	#NULL!	#NULL!
23	2	1	1	1	2	0	#NULL!	#NULL!	#NULL!	#NULL!	#NULL!	#NULL!	#NULL!	#NULL!	#NULL!	#NULL!	#NULL!	#NULL!	#NULL!	#NULL!	#NULL!	#NULL!	#NULL!	#NULL!	#NULL!	#NULL!	#NULL!	#NULL!	#NULL!	#NULL!	#NULL!	#NULL!	#NULL!	#NULL!	#NULL!	#NULL!	#NULL!	#NULL!	#NULL!	#NULL!	#NULL!	#NULL!	#NULL!	#NULL!	#NULL!	#NULL!	#NULL!	#NULL!	#NULL!
37	3	3	1	2	3	0	#NULL!	#NULL!	#NULL!	2	#NULL!	#NULL!	2	#NULL!	#NULL!	1	3	2	2	1	2	#NULL!	#NULL!	2	#NULL!	#NULL!	#NULL!	2	#NULL!	#NULL!	2	#NULL!	#NULL!	2	#NULL!	#NULL!	#NULL!	2	#NULL!	#NULL!	2	#NULL!	#NULL!	2	#NULL!	#NULL!	2	#NULL!	#NULL!
33	3	1	1	1	1	0	#NULL!	#NULL!	#NULL!	2	#NULL!	#NULL!	2	#NULL!	#NULL!	2	#NULL!	#NULL!	#NULL!	1	2	#NULL!	#NULL!	2	#NULL!	#NULL!	#NULL!	2	#NULL!	#NULL!	2	#NULL!	#NULL!	2	#NULL!	#NULL!	#NULL!	2	#NULL!	#NULL!	2	#NULL!	#NULL!	2	#NULL!	#NULL!	2	#NULL!	#NULL!
21	2	1	0	1	1	0	#NULL!	#NULL!	#NULL!	2	#NULL!	#NULL!	2	#NULL!	#NULL!	2	#NULL!	#NULL!	#NULL!	1	2	#NULL!	#NULL!	2	#NULL!	#NULL!	#NULL!	2	#NULL!	#NULL!	2	#NULL!	#NULL!	2	#NULL!	#NULL!	#NULL!	2	#NULL!	#NULL!	2	#NULL!	#NULL!	2	#NULL!	#NULL!	2	#NULL!	#NULL!
30	2	3	1	2	3	0	#NULL!	#NULL!	#NULL!	1	2	2	2	#NULL!	#NULL!	2	#NULL!	#NULL!	1	1	2	#NULL!	#NULL!	2	#NULL!	#NULL!	#NULL!	2	#NULL!	#NULL!	1	1	2	2	#NULL!	#NULL!	1	2	#NULL!	#NULL!	2	#NULL!	#NULL!	2	#NULL!	#NULL!	2	#NULL!	#NULL!
52	5	2	1	1	3	0	#NULL!	#NULL!	#NULL!	2	#NULL!	#NULL!	1	3	2	1	2	2	1	1	2	#NULL!	#NULL!	2	#NULL!	#NULL!	#NULL!	2	#NULL!	#NULL!	2	#NULL!	#NULL!	2	#NULL!	#NULL!	#NULL!	1	1	2	2	#NULL!	#NULL!	2	#NULL!	#NULL!	2	#NULL!	#NULL!
41	4	3	0	1	2	1	1	2	2	2	#NULL!	#NULL!	2	#NULL!	#NULL!	2	#NULL!	#NULL!	#NULL!	1	2	#NULL!	#NULL!	2	#NULL!	#NULL!	#NULL!	2	#NULL!	#NULL!	2	#NULL!	#NULL!	2	#NULL!	#NULL!	#NULL!	2	#NULL!	#NULL!	2	#NULL!	#NULL!	2	#NULL!	#NULL!	2	#NULL!	#NULL!
24	2	1	0	1	1	0	#NULL!	#NULL!	#NULL!	2	#NULL!	#NULL!	2	#NULL!	#NULL!	2	#NULL!	#NULL!	#NULL!	1	2	#NULL!	#NULL!	2	#NULL!	#NULL!	#NULL!	2	#NULL!	#NULL!	2	#NULL!	#NULL!	2	#NULL!	#NULL!	#NULL!	2	#NULL!	#NULL!	2	#NULL!	#NULL!	2	#NULL!	#NULL!	2	#NULL!	#NULL!
39	3	3	1	1	3	0	#NULL!	#NULL!	#NULL!	2	#NULL!	#NULL!	2	#NULL!	#NULL!	1	1	2	2	1	2	#NULL!	#NULL!	2	#NULL!	#NULL!	#NULL!	1	1	2	2	#NULL!	#NULL!	2	#NULL!	#NULL!	2	1	1	2	1	1	2	2	#NULL!	#NULL!	2	#NULL!	#NULL!
45	4	3	0	1	2	0	#NULL!	#NULL!	#NULL!	2	#NULL!	#NULL!	2	#NULL!	#NULL!	2	#NULL!	#NULL!	#NULL!	1	1	2	2	2	#NULL!	#NULL!	2	1	2	2	2	#NULL!	#NULL!	2	#NULL!	#NULL!	2	1	2	2	2	#NULL!	#NULL!	2	#NULL!	#NULL!	2	#NULL!	#NULL!
30	2	1	1	1	2	0	#NULL!	#NULL!	#NULL!	2	#NULL!	#NULL!	2	#NULL!	#NULL!	2	#NULL!	#NULL!	#NULL!	1	2	#NULL!	#NULL!	2	#NULL!	#NULL!	#NULL!	2	#NULL!	#NULL!	2	#NULL!	#NULL!	2	#NULL!	#NULL!	#NULL!	2	#NULL!	#NULL!	2	#NULL!	#NULL!	2	#NULL!	#NULL!	2	#NULL!	#NULL!
45	4	3	1	2	3	1	1	2	1	2	#NULL!	#NULL!	1	3	2	1	3	2	2	2	2	#NULL!	#NULL!	2	#NULL!	#NULL!	#NULL!	1	3	2	1	3	2	2	#NULL!	#NULL!	2	1	3	2	1	3	2	2	#NULL!	#NULL!	1	3	2
33	3	1	1	1	1	1	1	2	1	2	#NULL!	#NULL!	2	#NULL!	#NULL!	2	#NULL!	#NULL!	#NULL!	1	2	#NULL!	#NULL!	2	#NULL!	#NULL!	#NULL!	2	#NULL!	#NULL!	2	#NULL!	#NULL!	2	#NULL!	#NULL!	#NULL!	2	#NULL!	#NULL!	2	#NULL!	#NULL!	2	#NULL!	#NULL!	2	#NULL!	#NULL!
36	3	3	0	2	3	0	#NULL!	#NULL!	#NULL!	#NULL!	#NULL!	#NULL!	#NULL!	#NULL!	#NULL!	#NULL!	#NULL!	#NULL!	#NULL!	#NULL!	#NULL!	#NULL!	#NULL!	#NULL!	#NULL!	#NULL!	#NULL!	#NULL!	#NULL!	#NULL!	#NULL!	#NULL!	#NULL!	#NULL!	#NULL!	#NULL!	#NULL!	#NULL!	#NULL!	#NULL!	#NULL!	#NULL!	#NULL!	#NULL!	#NULL!	#NULL!	#NULL!	#NULL!	#NULL!
18	1	2	0	2	3	0	#NULL!	#NULL!	#NULL!	2	#NULL!	#NULL!	1	2	3	2	#NULL!	#NULL!	1	1	2	#NULL!	#NULL!	2	#NULL!	#NULL!	#NULL!	2	#NULL!	#NULL!	2	#NULL!	#NULL!	2	#NULL!	#NULL!	#NULL!	2	#NULL!	#NULL!	2	#NULL!	#NULL!	2	#NULL!	#NULL!	2	#NULL!	#NULL!
49	4	3	0	2	3	0	#NULL!	#NULL!	#NULL!	#NULL!	#NULL!	#NULL!	#NULL!	#NULL!	#NULL!	#NULL!	#NULL!	#NULL!	#NULL!	#NULL!	#NULL!	#NULL!	#NULL!	#NULL!	#NULL!	#NULL!	#NULL!	#NULL!	#NULL!	#NULL!	#NULL!	#NULL!	#NULL!	#NULL!	#NULL!	#NULL!	#NULL!	#NULL!	#NULL!	#NULL!	#NULL!	#NULL!	#NULL!	#NULL!	#NULL!	#NULL!	#NULL!	#NULL!	#NULL!
37	3	1	0	1	2	0	#NULL!	#NULL!	#NULL!	2	#NULL!	#NULL!	2	#NULL!	#NULL!	2	#NULL!	#NULL!	#NULL!	1	2	#NULL!	#NULL!	1	3	1	2	2	#NULL!	#NULL!	2	#NULL!	#NULL!	2	#NULL!	#NULL!	#NULL!	1	3	2	1	3	2	2	#NULL!	#NULL!	1	1	2
24	2	3	0	1	2	0	#NULL!	#NULL!	#NULL!	2	#NULL!	#NULL!	2	#NULL!	#NULL!	2	#NULL!	#NULL!	#NULL!	2	2	#NULL!	#NULL!	2	#NULL!	#NULL!	#NULL!	2	#NULL!	#NULL!	2	#NULL!	#NULL!	2	#NULL!	#NULL!	#NULL!	2	#NULL!	#NULL!	2	#NULL!	#NULL!	2	#NULL!	#NULL!	2	#NULL!	#NULL!
39	3	3	0	2	3	0	#NULL!	#NULL!	#NULL!	1	2	3	2	#NULL!	#NULL!	2	#NULL!	#NULL!	1	2	2	#NULL!	#NULL!	2	#NULL!	#NULL!	#NULL!	2	#NULL!	#NULL!	2	#NULL!	#NULL!	2	#NULL!	#NULL!	#NULL!	2	#NULL!	#NULL!	2	#NULL!	#NULL!	2	#NULL!	#NULL!	2	#NULL!	#NULL!
26	2	2	1	2	2	0	#NULL!	#NULL!	#NULL!	#NULL!	#NULL!	#NULL!	#NULL!	#NULL!	#NULL!	#NULL!	#NULL!	#NULL!	#NULL!	#NULL!	#NULL!	#NULL!	#NULL!	#NULL!	#NULL!	#NULL!	#NULL!	#NULL!	#NULL!	#NULL!	#NULL!	#NULL!	#NULL!	#NULL!	#NULL!	#NULL!	#NULL!	#NULL!	#NULL!	#NULL!	#NULL!	#NULL!	#NULL!	#NULL!	#NULL!	#NULL!	#NULL!	#NULL!	#NULL!
34	3	1	0	1	1	0	#NULL!	#NULL!	#NULL!	2	#NULL!	#NULL!	2	#NULL!	#NULL!	2	#NULL!	#NULL!	#NULL!	2	2	#NULL!	#NULL!	2	#NULL!	#NULL!	#NULL!	1	3	3	2	#NULL!	#NULL!	2	#NULL!	#NULL!	1	2	#NULL!	#NULL!	2	#NULL!	#NULL!	2	#NULL!	#NULL!	2	#NULL!	#NULL!
21	2	3	1	2	3	0	#NULL!	#NULL!	#NULL!	2	#NULL!	#NULL!	2	#NULL!	#NULL!	2	#NULL!	#NULL!	#NULL!	2	2	#NULL!	#NULL!	2	#NULL!	#NULL!	#NULL!	2	#NULL!	#NULL!	2	#NULL!	#NULL!	2	#NULL!	#NULL!	#NULL!	2	#NULL!	#NULL!	2	#NULL!	#NULL!	2	#NULL!	#NULL!	2	#NULL!	#NULL!
25	2	2	0	2	3	0	#NULL!	#NULL!	#NULL!	#NULL!	#NULL!	#NULL!	#NULL!	#NULL!	#NULL!	#NULL!	#NULL!	#NULL!	#NULL!	#NULL!	#NULL!	#NULL!	#NULL!	#NULL!	#NULL!	#NULL!	#NULL!	#NULL!	#NULL!	#NULL!	#NULL!	#NULL!	#NULL!	#NULL!	#NULL!	#NULL!	#NULL!	#NULL!	#NULL!	#NULL!	#NULL!	#NULL!	#NULL!	#NULL!	#NULL!	#NULL!	#NULL!	#NULL!	#NULL!
28	2	2	0	2	3	0	#NULL!	#NULL!	#NULL!	2	#NULL!	#NULL!	2	#NULL!	#NULL!	2	#NULL!	#NULL!	#NULL!	1	2	#NULL!	#NULL!	2	#NULL!	#NULL!	#NULL!	2	#NULL!	#NULL!	2	#NULL!	#NULL!	2	#NULL!	#NULL!	#NULL!	2	#NULL!	#NULL!	2	#NULL!	#NULL!	2	#NULL!	#NULL!	2	#NULL!	#NULL!
38	3	1	0	1	2	0	#NULL!	#NULL!	#NULL!	2	#NULL!	#NULL!	2	#NULL!	#NULL!	2	#NULL!	#NULL!	#NULL!	1	2	#NULL!	#NULL!	2	#NULL!	#NULL!	#NULL!	2	#NULL!	#NULL!	2	#NULL!	#NULL!	2	#NULL!	#NULL!	#NULL!	2	#NULL!	#NULL!	2	#NULL!	#NULL!	2	#NULL!	#NULL!	2	#NULL!	#NULL!
32	3	2	1	2	2	0	#NULL!	#NULL!	#NULL!	2	#NULL!	#NULL!	2	#NULL!	#NULL!	2	#NULL!	#NULL!	#NULL!	1	2	#NULL!	#NULL!	2	#NULL!	#NULL!	#NULL!	2	#NULL!	#NULL!	2	#NULL!	#NULL!	2	#NULL!	#NULL!	#NULL!	2	#NULL!	#NULL!	2	#NULL!	#NULL!	2	#NULL!	#NULL!	2	#NULL!	#NULL!
30	2	1	0	1	3	0	#NULL!	#NULL!	#NULL!	2	#NULL!	#NULL!	2	#NULL!	#NULL!	1	1	2	2	1	1	1	2	2	#NULL!	#NULL!	2	1	3	2	2	#NULL!	#NULL!	1	1	2	2	1	1	2	1	1	2	2	#NULL!	#NULL!	1	1	2
40	3	2	1	2	3	0	#NULL!	#NULL!	#NULL!	2	#NULL!	#NULL!	2	#NULL!	#NULL!	2	#NULL!	#NULL!	#NULL!	1	2	#NULL!	#NULL!	2	#NULL!	#NULL!	#NULL!	2	#NULL!	#NULL!	2	#NULL!	#NULL!	2	#NULL!	#NULL!	#NULL!	2	#NULL!	#NULL!	2	#NULL!	#NULL!	2	#NULL!	#NULL!	2	#NULL!	#NULL!
31	3	1	0	1	2	0	#NULL!	#NULL!	#NULL!	2	#NULL!	#NULL!	2	#NULL!	#NULL!	2	#NULL!	#NULL!	#NULL!	1	1	2	2	2	#NULL!	#NULL!	1	2	#NULL!	#NULL!	2	#NULL!	#NULL!	2	#NULL!	#NULL!	#NULL!	2	#NULL!	#NULL!	2	#NULL!	#NULL!	2	#NULL!	#NULL!	2	#NULL!	#NULL!
33	3	2	0	2	2	0	#NULL!	#NULL!	#NULL!	2	#NULL!	#NULL!	2	#NULL!	#NULL!	2	#NULL!	#NULL!	#NULL!	2	2	#NULL!	#NULL!	2	#NULL!	#NULL!	#NULL!	2	#NULL!	#NULL!	2	#NULL!	#NULL!	2	#NULL!	#NULL!	#NULL!	2	#NULL!	#NULL!	2	#NULL!	#NULL!	2	#NULL!	#NULL!	2	#NULL!	#NULL!
30	2	3	1	2	3	0	#NULL!	#NULL!	#NULL!	2	#NULL!	#NULL!	2	#NULL!	#NULL!	2	#NULL!	#NULL!	#NULL!	1	2	#NULL!	#NULL!	2	#NULL!	#NULL!	#NULL!	2	#NULL!	#NULL!	2	#NULL!	#NULL!	2	#NULL!	#NULL!	#NULL!	2	#NULL!	#NULL!	2	#NULL!	#NULL!	2	#NULL!	#NULL!	2	#NULL!	#NULL!
29	2	2	0	2	2	0	#NULL!	#NULL!	#NULL!	1	2	2	2	#NULL!	#NULL!	2	#NULL!	#NULL!	1	1	2	#NULL!	#NULL!	2	#NULL!	#NULL!	#NULL!	1	2	3	2	#NULL!	#NULL!	2	#NULL!	#NULL!	1	1	2	1	2	#NULL!	#NULL!	2	#NULL!	#NULL!	2	#NULL!	#NULL!
35	3	2	0	1	2	0	#NULL!	#NULL!	#NULL!	2	#NULL!	#NULL!	2	#NULL!	#NULL!	2	#NULL!	#NULL!	#NULL!	2	2	#NULL!	#NULL!	2	#NULL!	#NULL!	#NULL!	1	3	3	1	2	1	2	#NULL!	#NULL!	1	1	1	1	2	#NULL!	#NULL!	2	#NULL!	#NULL!	2	#NULL!	#NULL!
22	2	1	0	1	2	0	#NULL!	#NULL!	#NULL!	#NULL!	#NULL!	#NULL!	#NULL!	#NULL!	#NULL!	#NULL!	#NULL!	#NULL!	#NULL!	#NULL!	#NULL!	#NULL!	#NULL!	#NULL!	#NULL!	#NULL!	#NULL!	#NULL!	#NULL!	#NULL!	#NULL!	#NULL!	#NULL!	#NULL!	#NULL!	#NULL!	#NULL!	#NULL!	#NULL!	#NULL!	#NULL!	#NULL!	#NULL!	#NULL!	#NULL!	#NULL!	#NULL!	#NULL!	#NULL!
54	5	1	1	1	1	0	#NULL!	#NULL!	#NULL!	2	#NULL!	#NULL!	2	#NULL!	#NULL!	2	#NULL!	#NULL!	#NULL!	1	2	#NULL!	#NULL!	2	#NULL!	#NULL!	#NULL!	2	#NULL!	#NULL!	2	#NULL!	#NULL!	2	#NULL!	#NULL!	#NULL!	2	#NULL!	#NULL!	2	#NULL!	#NULL!	2	#NULL!	#NULL!	2	#NULL!	#NULL!
38	3	2	0	2	3	0	#NULL!	#NULL!	#NULL!	2	#NULL!	#NULL!	2	#NULL!	#NULL!	2	#NULL!	#NULL!	#NULL!	2	2	#NULL!	#NULL!	2	#NULL!	#NULL!	#NULL!	2	#NULL!	#NULL!	2	#NULL!	#NULL!	2	#NULL!	#NULL!	#NULL!	2	#NULL!	#NULL!	2	#NULL!	#NULL!	2	#NULL!	#NULL!	2	#NULL!	#NULL!
39	3	2	0	3	3	0	#NULL!	#NULL!	#NULL!	2	#NULL!	#NULL!	2	#NULL!	#NULL!	2	#NULL!	#NULL!	#NULL!	1	1	2	1	2	#NULL!	#NULL!	1	1	2	1	1	2	1	2	#NULL!	#NULL!	1	2	#NULL!	#NULL!	2	#NULL!	#NULL!	2	#NULL!	#NULL!	2	#NULL!	#NULL!
25	2	1	0	1	2	0	#NULL!	#NULL!	#NULL!	#NULL!	#NULL!	#NULL!	#NULL!	#NULL!	#NULL!	#NULL!	#NULL!	#NULL!	#NULL!	#NULL!	#NULL!	#NULL!	#NULL!	#NULL!	#NULL!	#NULL!	#NULL!	#NULL!	#NULL!	#NULL!	#NULL!	#NULL!	#NULL!	#NULL!	#NULL!	#NULL!	#NULL!	#NULL!	#NULL!	#NULL!	#NULL!	#NULL!	#NULL!	#NULL!	#NULL!	#NULL!	#NULL!	#NULL!	#NULL!
31	3	2	0	1	2	0	#NULL!	#NULL!	#NULL!	2	#NULL!	#NULL!	2	#NULL!	#NULL!	2	#NULL!	#NULL!	#NULL!	2	2	#NULL!	#NULL!	2	#NULL!	#NULL!	#NULL!	2	#NULL!	#NULL!	2	#NULL!	#NULL!	2	#NULL!	#NULL!	#NULL!	2	#NULL!	#NULL!	2	#NULL!	#NULL!	2	#NULL!	#NULL!	2	#NULL!	#NULL!
36	3	2	0	2	2	0	#NULL!	#NULL!	#NULL!	2	#NULL!	#NULL!	2	#NULL!	#NULL!	2	#NULL!	#NULL!	#NULL!	1	2	#NULL!	#NULL!	2	#NULL!	#NULL!	#NULL!	2	#NULL!	#NULL!	2	#NULL!	#NULL!	2	#NULL!	#NULL!	#NULL!	2	#NULL!	#NULL!	2	#NULL!	#NULL!	2	#NULL!	#NULL!	2	#NULL!	#NULL!
38	3	3	1	2	3	1	1	1	2	2	#NULL!	#NULL!	2	#NULL!	#NULL!	2	#NULL!	#NULL!	#NULL!	1	2	#NULL!	#NULL!	2	#NULL!	#NULL!	#NULL!	2	#NULL!	#NULL!	2	#NULL!	#NULL!	2	#NULL!	#NULL!	#NULL!	2	#NULL!	#NULL!	2	#NULL!	#NULL!	2	#NULL!	#NULL!	2	#NULL!	#NULL!
42	4	2	0	2	3	1	2	2	2	2	#NULL!	#NULL!	2	#NULL!	#NULL!	2	#NULL!	#NULL!	#NULL!	1	2	#NULL!	#NULL!	2	#NULL!	#NULL!	#NULL!	2	#NULL!	#NULL!	2	#NULL!	#NULL!	2	#NULL!	#NULL!	#NULL!	2	#NULL!	#NULL!	2	#NULL!	#NULL!	2	#NULL!	#NULL!	2	#NULL!	#NULL!
32	3	3	0	3	3	1	1	2	2	#NULL!	#NULL!	#NULL!	#NULL!	#NULL!	#NULL!	#NULL!	#NULL!	#NULL!	#NULL!	#NULL!	#NULL!	#NULL!	#NULL!	#NULL!	#NULL!	#NULL!	#NULL!	#NULL!	#NULL!	#NULL!	#NULL!	#NULL!	#NULL!	#NULL!	#NULL!	#NULL!	#NULL!	#NULL!	#NULL!	#NULL!	#NULL!	#NULL!	#NULL!	#NULL!	#NULL!	#NULL!	#NULL!	#NULL!	#NULL!
30	3	2	1	2	2	0	#NULL!	#NULL!	#NULL!	2	#NULL!	#NULL!	2	#NULL!	#NULL!	2	#NULL!	#NULL!	#NULL!	1	2	#NULL!	#NULL!	2	#NULL!	#NULL!	#NULL!	2	#NULL!	#NULL!	2	#NULL!	#NULL!	2	#NULL!	#NULL!	#NULL!	2	#NULL!	#NULL!	2	#NULL!	#NULL!	2	#NULL!	#NULL!	2	#NULL!	#NULL!
44	4	2	0	2	3	0	#NULL!	#NULL!	#NULL!	2	#NULL!	#NULL!	2	#NULL!	#NULL!	2	#NULL!	#NULL!	#NULL!	1	2	#NULL!	#NULL!	2	#NULL!	#NULL!	#NULL!	1	2	1	2	#NULL!	#NULL!	2	#NULL!	#NULL!	1	2	#NULL!	#NULL!	2	#NULL!	#NULL!	2	#NULL!	#NULL!	2	#NULL!	#NULL!
41	4	3	0	2	3	1	1	2	2	#NULL!	#NULL!	#NULL!	#NULL!	#NULL!	#NULL!	#NULL!	#NULL!	#NULL!	#NULL!	#NULL!	#NULL!	#NULL!	#NULL!	#NULL!	#NULL!	#NULL!	#NULL!	#NULL!	#NULL!	#NULL!	#NULL!	#NULL!	#NULL!	#NULL!	#NULL!	#NULL!	#NULL!	#NULL!	#NULL!	#NULL!	#NULL!	#NULL!	#NULL!	#NULL!	#NULL!	#NULL!	#NULL!	#NULL!	#NULL!
26	2	2	0	1	2	0	#NULL!	#NULL!	#NULL!	2	#NULL!	#NULL!	2	#NULL!	#NULL!	2	#NULL!	#NULL!	#NULL!	2	2	#NULL!	#NULL!	2	#NULL!	#NULL!	#NULL!	2	#NULL!	#NULL!	2	#NULL!	#NULL!	2	#NULL!	#NULL!	#NULL!	2	#NULL!	#NULL!	2	#NULL!	#NULL!	2	#NULL!	#NULL!	2	#NULL!	#NULL!
27	2	1	0	1	2	0	#NULL!	#NULL!	#NULL!	2	#NULL!	#NULL!	2	#NULL!	#NULL!	2	#NULL!	#NULL!	#NULL!	1	2	#NULL!	#NULL!	2	#NULL!	#NULL!	#NULL!	2	#NULL!	#NULL!	2	#NULL!	#NULL!	2	#NULL!	#NULL!	#NULL!	2	#NULL!	#NULL!	2	#NULL!	#NULL!	2	#NULL!	#NULL!	2	#NULL!	#NULL!
31	3	2	0	2	3	0	#NULL!	#NULL!	#NULL!	2	#NULL!	#NULL!	2	#NULL!	#NULL!	2	#NULL!	#NULL!	#NULL!	1	2	#NULL!	#NULL!	2	#NULL!	#NULL!	#NULL!	2	#NULL!	#NULL!	2	#NULL!	#NULL!	2	#NULL!	#NULL!	#NULL!	2	#NULL!	#NULL!	2	#NULL!	#NULL!	2	#NULL!	#NULL!	2	#NULL!	#NULL!
38	3	2	1	2	3	1	1	2	2	2	#NULL!	#NULL!	2	#NULL!	#NULL!	2	#NULL!	#NULL!	#NULL!	1	2	#NULL!	#NULL!	2	#NULL!	#NULL!	#NULL!	2	#NULL!	#NULL!	2	#NULL!	#NULL!	2	#NULL!	#NULL!	#NULL!	2	#NULL!	#NULL!	2	#NULL!	#NULL!	2	#NULL!	#NULL!	2	#NULL!	#NULL!
33	3	1	1	1	2	0	#NULL!	#NULL!	#NULL!	2	#NULL!	#NULL!	2	#NULL!	#NULL!	2	#NULL!	#NULL!	#NULL!	4	2	#NULL!	#NULL!	2	#NULL!	#NULL!	#NULL!	2	#NULL!	#NULL!	2	#NULL!	#NULL!	2	#NULL!	#NULL!	#NULL!	2	#NULL!	#NULL!	2	#NULL!	#NULL!	2	#NULL!	#NULL!	2	#NULL!	#NULL!
28	2	3	1	3	3	0	#NULL!	#NULL!	#NULL!	2	#NULL!	#NULL!	2	#NULL!	#NULL!	2	#NULL!	#NULL!	#NULL!	1	2	#NULL!	#NULL!	2	#NULL!	#NULL!	#NULL!	2	#NULL!	#NULL!	2	#NULL!	#NULL!	2	#NULL!	#NULL!	#NULL!	2	#NULL!	#NULL!	2	#NULL!	#NULL!	2	#NULL!	#NULL!	2	#NULL!	#NULL!
48	4	2	1	2	2	0	#NULL!	#NULL!	#NULL!	2	#NULL!	#NULL!	2	#NULL!	#NULL!	2	#NULL!	#NULL!	#NULL!	1	2	#NULL!	#NULL!	2	#NULL!	#NULL!	#NULL!	2	#NULL!	#NULL!	2	#NULL!	#NULL!	2	#NULL!	#NULL!	#NULL!	2	#NULL!	#NULL!	2	#NULL!	#NULL!	2	#NULL!	#NULL!	2	#NULL!	#NULL!
42	4	1	1	1	1	0	#NULL!	#NULL!	#NULL!	2	#NULL!	#NULL!	2	#NULL!	#NULL!	2	#NULL!	#NULL!	#NULL!	1	2	#NULL!	#NULL!	2	#NULL!	#NULL!	#NULL!	2	#NULL!	#NULL!	2	#NULL!	#NULL!	2	#NULL!	#NULL!	#NULL!	2	#NULL!	#NULL!	2	#NULL!	#NULL!	2	#NULL!	#NULL!	2	#NULL!	#NULL!
25	2	1	0	1	2	0	#NULL!	#NULL!	#NULL!	#NULL!	#NULL!	#NULL!	#NULL!	#NULL!	#NULL!	#NULL!	#NULL!	#NULL!	#NULL!	#NULL!	#NULL!	#NULL!	#NULL!	#NULL!	#NULL!	#NULL!	#NULL!	#NULL!	#NULL!	#NULL!	#NULL!	#NULL!	#NULL!	#NULL!	#NULL!	#NULL!	#NULL!	#NULL!	#NULL!	#NULL!	#NULL!	#NULL!	#NULL!	#NULL!	#NULL!	#NULL!	#NULL!	#NULL!	#NULL!
31	3	2	0	1	2	0	#NULL!	#NULL!	#NULL!	2	#NULL!	#NULL!	2	#NULL!	#NULL!	2	#NULL!	#NULL!	#NULL!	1	2	#NULL!	#NULL!	2	#NULL!	#NULL!	#NULL!	2	#NULL!	#NULL!	2	#NULL!	#NULL!	2	#NULL!	#NULL!	#NULL!	2	#NULL!	#NULL!	2	#NULL!	#NULL!	2	#NULL!	#NULL!	2	#NULL!	#NULL!
35	3	2	1	2	3	0	#NULL!	#NULL!	#NULL!	2	#NULL!	#NULL!	2	#NULL!	#NULL!	2	#NULL!	#NULL!	#NULL!	1	2	#NULL!	#NULL!	2	#NULL!	#NULL!	#NULL!	2	#NULL!	#NULL!	1	2	1	2	#NULL!	#NULL!	1	2	#NULL!	#NULL!	2	#NULL!	#NULL!	2	#NULL!	#NULL!	2	#NULL!	#NULL!
32	3	1	1	1	1	0	#NULL!	#NULL!	#NULL!	1	2	2	2	#NULL!	#NULL!	2	#NULL!	#NULL!	1	1	2	#NULL!	#NULL!	2	#NULL!	#NULL!	#NULL!	2	#NULL!	#NULL!	2	#NULL!	#NULL!	2	#NULL!	#NULL!	#NULL!	2	#NULL!	#NULL!	2	#NULL!	#NULL!	2	#NULL!	#NULL!	2	#NULL!	#NULL!
32	3	1	0	2	2	0	#NULL!	#NULL!	#NULL!	2	#NULL!	#NULL!	2	#NULL!	#NULL!	2	#NULL!	#NULL!	#NULL!	3	2	#NULL!	#NULL!	2	#NULL!	#NULL!	#NULL!	2	#NULL!	#NULL!	2	#NULL!	#NULL!	2	#NULL!	#NULL!	#NULL!	2	#NULL!	#NULL!	2	#NULL!	#NULL!	2	#NULL!	#NULL!	2	#NULL!	#NULL!
55	5	1	1	1	1	1	1	2	1	2	#NULL!	#NULL!	2	#NULL!	#NULL!	2	#NULL!	#NULL!	#NULL!	1	2	#NULL!	#NULL!	2	#NULL!	#NULL!	#NULL!	2	#NULL!	#NULL!	2	#NULL!	#NULL!	2	#NULL!	#NULL!	#NULL!	2	#NULL!	#NULL!	2	#NULL!	#NULL!	2	#NULL!	#NULL!	2	#NULL!	#NULL!
40	3	3	1	3	3	0	#NULL!	#NULL!	#NULL!	2	#NULL!	#NULL!	2	#NULL!	#NULL!	2	#NULL!	#NULL!	#NULL!	1	2	#NULL!	#NULL!	2	#NULL!	#NULL!	#NULL!	1	2	2	2	#NULL!	#NULL!	2	#NULL!	#NULL!	2	2	#NULL!	#NULL!	2	#NULL!	#NULL!	2	#NULL!	#NULL!	2	#NULL!	#NULL!
52	5	2	0	1	1	0	#NULL!	#NULL!	#NULL!	2	#NULL!	#NULL!	2	#NULL!	#NULL!	2	#NULL!	#NULL!	#NULL!	1	2	#NULL!	#NULL!	2	#NULL!	#NULL!	#NULL!	2	#NULL!	#NULL!	2	#NULL!	#NULL!	2	#NULL!	#NULL!	#NULL!	2	#NULL!	#NULL!	2	#NULL!	#NULL!	2	#NULL!	#NULL!	2	#NULL!	#NULL!
27	2	3	0	3	3	0	#NULL!	#NULL!	#NULL!	#NULL!	#NULL!	#NULL!	#NULL!	#NULL!	#NULL!	#NULL!	#NULL!	#NULL!	#NULL!	#NULL!	#NULL!	#NULL!	#NULL!	#NULL!	#NULL!	#NULL!	#NULL!	#NULL!	#NULL!	#NULL!	#NULL!	#NULL!	#NULL!	#NULL!	#NULL!	#NULL!	#NULL!	#NULL!	#NULL!	#NULL!	#NULL!	#NULL!	#NULL!	#NULL!	#NULL!	#NULL!	#NULL!	#NULL!	#NULL!
42	4	3	0	2	3	0	#NULL!	#NULL!	#NULL!	2	#NULL!	#NULL!	2	#NULL!	#NULL!	2	#NULL!	#NULL!	#NULL!	2	2	#NULL!	#NULL!	2	#NULL!	#NULL!	#NULL!	2	#NULL!	#NULL!	2	#NULL!	#NULL!	2	#NULL!	#NULL!	#NULL!	2	#NULL!	#NULL!	2	#NULL!	#NULL!	2	#NULL!	#NULL!	2	#NULL!	#NULL!
21	2	1	0	1	2	0	#NULL!	#NULL!	#NULL!	#NULL!	#NULL!	#NULL!	#NULL!	#NULL!	#NULL!	#NULL!	#NULL!	#NULL!	#NULL!	#NULL!	#NULL!	#NULL!	#NULL!	#NULL!	#NULL!	#NULL!	#NULL!	#NULL!	#NULL!	#NULL!	#NULL!	#NULL!	#NULL!	#NULL!	#NULL!	#NULL!	#NULL!	#NULL!	#NULL!	#NULL!	#NULL!	#NULL!	#NULL!	#NULL!	#NULL!	#NULL!	#NULL!	#NULL!	#NULL!
25	2	2	0	2	3	0	#NULL!	#NULL!	#NULL!	2	#NULL!	#NULL!	2	#NULL!	#NULL!	2	#NULL!	#NULL!	#NULL!	1	2	#NULL!	#NULL!	2	#NULL!	#NULL!	#NULL!	2	#NULL!	#NULL!	2	#NULL!	#NULL!	2	#NULL!	#NULL!	#NULL!	2	#NULL!	#NULL!	2	#NULL!	#NULL!	2	#NULL!	#NULL!	2	#NULL!	#NULL!
43	4	2	1	2	3	0	#NULL!	#NULL!	#NULL!	#NULL!	#NULL!	#NULL!	#NULL!	#NULL!	#NULL!	#NULL!	#NULL!	#NULL!	#NULL!	#NULL!	#NULL!	#NULL!	#NULL!	#NULL!	#NULL!	#NULL!	#NULL!	#NULL!	#NULL!	#NULL!	#NULL!	#NULL!	#NULL!	#NULL!	#NULL!	#NULL!	#NULL!	#NULL!	#NULL!	#NULL!	#NULL!	#NULL!	#NULL!	#NULL!	#NULL!	#NULL!	#NULL!	#NULL!	#NULL!
32	3	1	1	1	2	0	#NULL!	#NULL!	#NULL!	2	#NULL!	#NULL!	2	#NULL!	#NULL!	2	#NULL!	#NULL!	#NULL!	1	2	#NULL!	#NULL!	2	#NULL!	#NULL!	#NULL!	2	#NULL!	#NULL!	2	#NULL!	#NULL!	2	#NULL!	#NULL!	#NULL!	2	#NULL!	#NULL!	2	#NULL!	#NULL!	2	#NULL!	#NULL!	2	#NULL!	#NULL!
21	2	1	1	1	2	0	#NULL!	#NULL!	#NULL!	#NULL!	#NULL!	#NULL!	#NULL!	#NULL!	#NULL!	#NULL!	#NULL!	#NULL!	#NULL!	#NULL!	#NULL!	#NULL!	#NULL!	#NULL!	#NULL!	#NULL!	#NULL!	#NULL!	#NULL!	#NULL!	#NULL!	#NULL!	#NULL!	#NULL!	#NULL!	#NULL!	#NULL!	#NULL!	#NULL!	#NULL!	#NULL!	#NULL!	#NULL!	#NULL!	#NULL!	#NULL!	#NULL!	#NULL!	#NULL!
47	4	3	0	2	3	1	1	2	2	2	#NULL!	#NULL!	2	#NULL!	#NULL!	2	#NULL!	#NULL!	#NULL!	1	2	#NULL!	#NULL!	2	#NULL!	#NULL!	#NULL!	2	#NULL!	#NULL!	2	#NULL!	#NULL!	2	#NULL!	#NULL!	#NULL!	2	#NULL!	#NULL!	2	#NULL!	#NULL!	2	#NULL!	#NULL!	2	#NULL!	#NULL!
33	3	3	0	1	3	0	#NULL!	#NULL!	#NULL!	2	#NULL!	#NULL!	2	#NULL!	#NULL!	2	#NULL!	#NULL!	#NULL!	1	2	#NULL!	#NULL!	2	#NULL!	#NULL!	#NULL!	2	#NULL!	#NULL!	1	2	2	2	#NULL!	#NULL!	1	2	#NULL!	#NULL!	2	#NULL!	#NULL!	2	#NULL!	#NULL!	2	#NULL!	#NULL!
28	2	1	1	1	3	0	#NULL!	#NULL!	#NULL!	2	#NULL!	#NULL!	2	#NULL!	#NULL!	2	#NULL!	#NULL!	#NULL!	1	2	#NULL!	#NULL!	2	#NULL!	#NULL!	#NULL!	2	#NULL!	#NULL!	2	#NULL!	#NULL!	2	#NULL!	#NULL!	#NULL!	2	#NULL!	#NULL!	2	#NULL!	#NULL!	2	#NULL!	#NULL!	2	#NULL!	#NULL!
29	2	1	1	1	1	0	#NULL!	#NULL!	#NULL!	#NULL!	#NULL!	#NULL!	#NULL!	#NULL!	#NULL!	#NULL!	#NULL!	#NULL!	#NULL!	#NULL!	#NULL!	#NULL!	#NULL!	#NULL!	#NULL!	#NULL!	#NULL!	#NULL!	#NULL!	#NULL!	#NULL!	#NULL!	#NULL!	#NULL!	#NULL!	#NULL!	#NULL!	#NULL!	#NULL!	#NULL!	#NULL!	#NULL!	#NULL!	#NULL!	#NULL!	#NULL!	#NULL!	#NULL!	#NULL!
31	3	1	0	1	1	0	#NULL!	#NULL!	#NULL!	2	#NULL!	#NULL!	2	#NULL!	#NULL!	2	#NULL!	#NULL!	#NULL!	3	2	#NULL!	#NULL!	2	#NULL!	#NULL!	#NULL!	2	#NULL!	#NULL!	2	#NULL!	#NULL!	2	#NULL!	#NULL!	#NULL!	2	#NULL!	#NULL!	2	#NULL!	#NULL!	2	#NULL!	#NULL!	2	#NULL!	#NULL!
22	2	1	0	1	2	0	#NULL!	#NULL!	#NULL!	2	#NULL!	#NULL!	2	#NULL!	#NULL!	2	#NULL!	#NULL!	#NULL!	3	2	#NULL!	#NULL!	2	#NULL!	#NULL!	#NULL!	2	#NULL!	#NULL!	2	#NULL!	#NULL!	2	#NULL!	#NULL!	#NULL!	2	#NULL!	#NULL!	2	#NULL!	#NULL!	2	#NULL!	#NULL!	2	#NULL!	#NULL!
43	4	3	0	1	3	1	1	2	2	2	#NULL!	#NULL!	2	#NULL!	#NULL!	2	#NULL!	#NULL!	#NULL!	1	2	#NULL!	#NULL!	2	#NULL!	#NULL!	#NULL!	2	#NULL!	#NULL!	2	#NULL!	#NULL!	2	#NULL!	#NULL!	#NULL!	1	2	2	2	#NULL!	#NULL!	2	#NULL!	#NULL!	2	#NULL!	#NULL!
39	3	1	1	1	2	0	#NULL!	#NULL!	#NULL!	2	#NULL!	#NULL!	2	#NULL!	#NULL!	2	#NULL!	#NULL!	#NULL!	1	2	#NULL!	#NULL!	2	#NULL!	#NULL!	#NULL!	2	#NULL!	#NULL!	2	#NULL!	#NULL!	2	#NULL!	#NULL!	#NULL!	2	#NULL!	#NULL!	2	#NULL!	#NULL!	2	#NULL!	#NULL!	2	#NULL!	#NULL!
49	4	2	1	2	3	0	#NULL!	#NULL!	#NULL!	2	#NULL!	#NULL!	2	#NULL!	#NULL!	2	#NULL!	#NULL!	#NULL!	1	2	#NULL!	#NULL!	2	#NULL!	#NULL!	#NULL!	2	#NULL!	#NULL!	2	#NULL!	#NULL!	2	#NULL!	#NULL!	#NULL!	2	#NULL!	#NULL!	2	#NULL!	#NULL!	2	#NULL!	#NULL!	2	#NULL!	#NULL!
38	3	3	0	2	2	0	#NULL!	#NULL!	#NULL!	2	#NULL!	#NULL!	2	#NULL!	#NULL!	2	#NULL!	#NULL!	#NULL!	1	2	#NULL!	#NULL!	2	#NULL!	#NULL!	#NULL!	2	#NULL!	#NULL!	2	#NULL!	#NULL!	2	#NULL!	#NULL!	#NULL!	2	#NULL!	#NULL!	2	#NULL!	#NULL!	2	#NULL!	#NULL!	2	#NULL!	#NULL!
30	2	1	0	1	2	0	#NULL!	#NULL!	#NULL!	2	#NULL!	#NULL!	2	#NULL!	#NULL!	2	#NULL!	#NULL!	#NULL!	1	2	#NULL!	#NULL!	2	#NULL!	#NULL!	#NULL!	2	#NULL!	#NULL!	2	#NULL!	#NULL!	2	#NULL!	#NULL!	#NULL!	2	#NULL!	#NULL!	2	#NULL!	#NULL!	2	#NULL!	#NULL!	2	#NULL!	#NULL!
38	3	2	1	2	2	0	#NULL!	#NULL!	#NULL!	2	#NULL!	#NULL!	2	#NULL!	#NULL!	2	#NULL!	#NULL!	#NULL!	1	2	#NULL!	#NULL!	2	#NULL!	#NULL!	#NULL!	2	#NULL!	#NULL!	2	#NULL!	#NULL!	2	#NULL!	#NULL!	#NULL!	2	#NULL!	#NULL!	2	#NULL!	#NULL!	2	#NULL!	#NULL!	2	#NULL!	#NULL!
23	2	2	0	2	2	0	#NULL!	#NULL!	#NULL!	#NULL!	#NULL!	#NULL!	#NULL!	#NULL!	#NULL!	#NULL!	#NULL!	#NULL!	#NULL!	#NULL!	#NULL!	#NULL!	#NULL!	#NULL!	#NULL!	#NULL!	#NULL!	#NULL!	#NULL!	#NULL!	#NULL!	#NULL!	#NULL!	#NULL!	#NULL!	#NULL!	#NULL!	#NULL!	#NULL!	#NULL!	#NULL!	#NULL!	#NULL!	#NULL!	#NULL!	#NULL!	#NULL!	#NULL!	#NULL!
35	3	2	1	2	3	0	#NULL!	#NULL!	#NULL!	2	#NULL!	#NULL!	2	#NULL!	#NULL!	2	#NULL!	#NULL!	#NULL!	1	2	#NULL!	#NULL!	2	#NULL!	#NULL!	#NULL!	2	#NULL!	#NULL!	2	#NULL!	#NULL!	2	#NULL!	#NULL!	#NULL!	2	#NULL!	#NULL!	2	#NULL!	#NULL!	2	#NULL!	#NULL!	2	#NULL!	#NULL!
33	3	2	0	2	3	0	#NULL!	#NULL!	#NULL!	2	#NULL!	#NULL!	2	#NULL!	#NULL!	2	#NULL!	#NULL!	#NULL!	1	2	#NULL!	#NULL!	2	#NULL!	#NULL!	#NULL!	2	#NULL!	#NULL!	2	#NULL!	#NULL!	2	#NULL!	#NULL!	#NULL!	2	#NULL!	#NULL!	2	#NULL!	#NULL!	2	#NULL!	#NULL!	2	#NULL!	#NULL!
37	3	1	1	1	2	0	#NULL!	#NULL!	#NULL!	2	#NULL!	#NULL!	2	#NULL!	#NULL!	2	#NULL!	#NULL!	#NULL!	3	2	#NULL!	#NULL!	2	#NULL!	#NULL!	#NULL!	2	#NULL!	#NULL!	2	#NULL!	#NULL!	2	#NULL!	#NULL!	#NULL!	2	#NULL!	#NULL!	2	#NULL!	#NULL!	2	#NULL!	#NULL!	2	#NULL!	#NULL!
48	4	1	1	1	1	0	#NULL!	#NULL!	#NULL!	2	#NULL!	#NULL!	2	#NULL!	#NULL!	2	#NULL!	#NULL!	#NULL!	1	2	#NULL!	#NULL!	2	#NULL!	#NULL!	#NULL!	2	#NULL!	#NULL!	2	#NULL!	#NULL!	2	#NULL!	#NULL!	#NULL!	2	#NULL!	#NULL!	2	#NULL!	#NULL!	2	#NULL!	#NULL!	2	#NULL!	#NULL!
28	2	2	0	2	2	0	#NULL!	#NULL!	#NULL!	2	#NULL!	#NULL!	2	#NULL!	#NULL!	2	#NULL!	#NULL!	#NULL!	2	2	#NULL!	#NULL!	2	#NULL!	#NULL!	#NULL!	2	#NULL!	#NULL!	2	#NULL!	#NULL!	2	#NULL!	#NULL!	#NULL!	2	#NULL!	#NULL!	2	#NULL!	#NULL!	2	#NULL!	#NULL!	2	#NULL!	#NULL!
30	2	2	0	1	2	0	#NULL!	#NULL!	#NULL!	2	#NULL!	#NULL!	2	#NULL!	#NULL!	2	#NULL!	#NULL!	#NULL!	2	2	#NULL!	#NULL!	2	#NULL!	#NULL!	#NULL!	2	#NULL!	#NULL!	2	#NULL!	#NULL!	2	#NULL!	#NULL!	#NULL!	2	#NULL!	#NULL!	2	#NULL!	#NULL!	2	#NULL!	#NULL!	2	#NULL!	#NULL!
21	2	2	1	2	3	0	#NULL!	#NULL!	#NULL!	2	#NULL!	#NULL!	2	#NULL!	#NULL!	2	#NULL!	#NULL!	#NULL!	1	2	#NULL!	#NULL!	2	#NULL!	#NULL!	#NULL!	2	#NULL!	#NULL!	2	#NULL!	#NULL!	2	#NULL!	#NULL!	#NULL!	2	#NULL!	#NULL!	2	#NULL!	#NULL!	2	#NULL!	#NULL!	2	#NULL!	#NULL!
41	4	2	0	2	3	0	#NULL!	#NULL!	#NULL!	2	#NULL!	#NULL!	2	#NULL!	#NULL!	2	#NULL!	#NULL!	#NULL!	1	2	#NULL!	#NULL!	2	#NULL!	#NULL!	#NULL!	2	#NULL!	#NULL!	2	#NULL!	#NULL!	2	#NULL!	#NULL!	#NULL!	2	#NULL!	#NULL!	2	#NULL!	#NULL!	2	#NULL!	#NULL!	2	#NULL!	#NULL!
31	3	2	0	2	3	0	#NULL!	#NULL!	#NULL!	2	#NULL!	#NULL!	2	#NULL!	#NULL!	2	#NULL!	#NULL!	#NULL!	1	2	#NULL!	#NULL!	2	#NULL!	#NULL!	#NULL!	2	#NULL!	#NULL!	2	#NULL!	#NULL!	2	#NULL!	#NULL!	#NULL!	2	#NULL!	#NULL!	2	#NULL!	#NULL!	2	#NULL!	#NULL!	2	#NULL!	#NULL!
30	2	2	1	2	3	0	#NULL!	#NULL!	#NULL!	2	#NULL!	#NULL!	2	#NULL!	#NULL!	2	#NULL!	#NULL!	#NULL!	1	2	#NULL!	#NULL!	2	#NULL!	#NULL!	#NULL!	1	3	3	1	2	1	2	#NULL!	#NULL!	1	1	2	3	2	#NULL!	#NULL!	2	#NULL!	#NULL!	2	#NULL!	#NULL!
21	2	2	0	2	3	0	#NULL!	#NULL!	#NULL!	2	#NULL!	#NULL!	2	#NULL!	#NULL!	2	#NULL!	#NULL!	#NULL!	1	2	#NULL!	#NULL!	2	#NULL!	#NULL!	#NULL!	2	#NULL!	#NULL!	2	#NULL!	#NULL!	2	#NULL!	#NULL!	#NULL!	2	#NULL!	#NULL!	2	#NULL!	#NULL!	2	#NULL!	#NULL!	2	#NULL!	#NULL!
49	4	3	1	1	3	0	#NULL!	#NULL!	#NULL!	2	#NULL!	#NULL!	2	#NULL!	#NULL!	2	#NULL!	#NULL!	#NULL!	1	2	#NULL!	#NULL!	2	#NULL!	#NULL!	#NULL!	2	#NULL!	#NULL!	2	#NULL!	#NULL!	2	#NULL!	#NULL!	#NULL!	2	#NULL!	#NULL!	2	#NULL!	#NULL!	2	#NULL!	#NULL!	2	#NULL!	#NULL!
55	5	2	1	1	3	0	#NULL!	#NULL!	#NULL!	2	#NULL!	#NULL!	2	#NULL!	#NULL!	2	#NULL!	#NULL!	#NULL!	1	2	#NULL!	#NULL!	2	#NULL!	#NULL!	#NULL!	1	1	1	2	#NULL!	#NULL!	2	#NULL!	#NULL!	1	2	#NULL!	#NULL!	2	#NULL!	#NULL!	2	#NULL!	#NULL!	2	#NULL!	#NULL!
31	3	2	0	2	3	0	#NULL!	#NULL!	#NULL!	2	#NULL!	#NULL!	2	#NULL!	#NULL!	2	#NULL!	#NULL!	#NULL!	1	2	#NULL!	#NULL!	2	#NULL!	#NULL!	#NULL!	2	#NULL!	#NULL!	2	#NULL!	#NULL!	2	#NULL!	#NULL!	#NULL!	2	#NULL!	#NULL!	2	#NULL!	#NULL!	2	#NULL!	#NULL!	2	#NULL!	#NULL!
26	2	2	1	2	3	0	#NULL!	#NULL!	#NULL!	2	#NULL!	#NULL!	2	#NULL!	#NULL!	2	#NULL!	#NULL!	#NULL!	1	2	#NULL!	#NULL!	2	#NULL!	#NULL!	#NULL!	2	#NULL!	#NULL!	2	#NULL!	#NULL!	2	#NULL!	#NULL!	#NULL!	2	#NULL!	#NULL!	2	#NULL!	#NULL!	2	#NULL!	#NULL!	2	#NULL!	#NULL!
26	2	2	1	2	2	0	#NULL!	#NULL!	#NULL!	2	#NULL!	#NULL!	2	#NULL!	#NULL!	2	#NULL!	#NULL!	#NULL!	1	2	#NULL!	#NULL!	2	#NULL!	#NULL!	#NULL!	2	#NULL!	#NULL!	2	#NULL!	#NULL!	2	#NULL!	#NULL!	#NULL!	2	#NULL!	#NULL!	2	#NULL!	#NULL!	2	#NULL!	#NULL!	2	#NULL!	#NULL!
44	4	2	1	2	3	0	#NULL!	#NULL!	#NULL!	2	#NULL!	#NULL!	2	#NULL!	#NULL!	2	#NULL!	#NULL!	#NULL!	1	2	#NULL!	#NULL!	2	#NULL!	#NULL!	#NULL!	2	#NULL!	#NULL!	2	#NULL!	#NULL!	2	#NULL!	#NULL!	#NULL!	2	#NULL!	#NULL!	2	#NULL!	#NULL!	2	#NULL!	#NULL!	2	#NULL!	#NULL!
40	3	2	1	2	2	0	#NULL!	#NULL!	#NULL!	2	#NULL!	#NULL!	2	#NULL!	#NULL!	2	#NULL!	#NULL!	#NULL!	1	2	#NULL!	#NULL!	2	#NULL!	#NULL!	#NULL!	2	#NULL!	#NULL!	2	#NULL!	#NULL!	2	#NULL!	#NULL!	#NULL!	2	#NULL!	#NULL!	2	#NULL!	#NULL!	2	#NULL!	#NULL!	2	#NULL!	#NULL!
32	3	2	0	2	3	0	#NULL!	#NULL!	#NULL!	2	#NULL!	#NULL!	1	3	2	2	#NULL!	#NULL!	2	2	1	2	2	2	#NULL!	#NULL!	2	1	3	2	1	3	2	1	3	2	2	1	2	2	2	#NULL!	#NULL!	2	#NULL!	#NULL!	2	#NULL!	#NULL!
32	3	2	1	2	2	0	#NULL!	#NULL!	#NULL!	2	#NULL!	#NULL!	2	#NULL!	#NULL!	2	#NULL!	#NULL!	#NULL!	1	2	#NULL!	#NULL!	2	#NULL!	#NULL!	#NULL!	2	#NULL!	#NULL!	2	#NULL!	#NULL!	2	#NULL!	#NULL!	#NULL!	2	#NULL!	#NULL!	2	#NULL!	#NULL!	2	#NULL!	#NULL!	2	#NULL!	#NULL!
25	2	2	1	2	3	0	#NULL!	#NULL!	#NULL!	2	#NULL!	#NULL!	2	#NULL!	#NULL!	2	#NULL!	#NULL!	#NULL!	1	2	#NULL!	#NULL!	2	#NULL!	#NULL!	#NULL!	2	#NULL!	#NULL!	2	#NULL!	#NULL!	2	#NULL!	#NULL!	#NULL!	2	#NULL!	#NULL!	2	#NULL!	#NULL!	2	#NULL!	#NULL!	2	#NULL!	#NULL!
32	3	1	1	1	2	1	1	2	2	2	#NULL!	#NULL!	2	#NULL!	#NULL!	2	#NULL!	#NULL!	#NULL!	1	2	#NULL!	#NULL!	2	#NULL!	#NULL!	#NULL!	2	#NULL!	#NULL!	2	#NULL!	#NULL!	2	#NULL!	#NULL!	#NULL!	2	#NULL!	#NULL!	2	#NULL!	#NULL!	2	#NULL!	#NULL!	2	#NULL!	#NULL!
22	2	3	1	2	3	0	#NULL!	#NULL!	#NULL!	2	#NULL!	#NULL!	2	#NULL!	#NULL!	2	#NULL!	#NULL!	#NULL!	1	2	#NULL!	#NULL!	2	#NULL!	#NULL!	#NULL!	2	#NULL!	#NULL!	2	#NULL!	#NULL!	2	#NULL!	#NULL!	#NULL!	2	#NULL!	#NULL!	2	#NULL!	#NULL!	2	#NULL!	#NULL!	2	#NULL!	#NULL!
42	4	2	0	2	2	0	#NULL!	#NULL!	#NULL!	2	#NULL!	#NULL!	2	#NULL!	#NULL!	2	#NULL!	#NULL!	#NULL!	1	2	#NULL!	#NULL!	2	#NULL!	#NULL!	#NULL!	2	#NULL!	#NULL!	2	#NULL!	#NULL!	2	#NULL!	#NULL!	#NULL!	2	#NULL!	#NULL!	2	#NULL!	#NULL!	2	#NULL!	#NULL!	2	#NULL!	#NULL!
20	1	2	0	2	3	0	#NULL!	#NULL!	#NULL!	#NULL!	#NULL!	#NULL!	#NULL!	#NULL!	#NULL!	#NULL!	#NULL!	#NULL!	#NULL!	#NULL!	#NULL!	#NULL!	#NULL!	#NULL!	#NULL!	#NULL!	#NULL!	#NULL!	#NULL!	#NULL!	#NULL!	#NULL!	#NULL!	#NULL!	#NULL!	#NULL!	#NULL!	#NULL!	#NULL!	#NULL!	#NULL!	#NULL!	#NULL!	#NULL!	#NULL!	#NULL!	#NULL!	#NULL!	#NULL!
45	4	2	1	2	3	0	#NULL!	#NULL!	#NULL!	2	#NULL!	#NULL!	2	#NULL!	#NULL!	2	#NULL!	#NULL!	#NULL!	1	1	2	2	2	#NULL!	#NULL!	2	1	2	2	2	#NULL!	#NULL!	2	#NULL!	#NULL!	2	2	#NULL!	#NULL!	2	#NULL!	#NULL!	2	#NULL!	#NULL!	1	1	2
26	2	1	0	1	2	0	#NULL!	#NULL!	#NULL!	2	#NULL!	#NULL!	2	#NULL!	#NULL!	2	#NULL!	#NULL!	#NULL!	3	2	#NULL!	#NULL!	2	#NULL!	#NULL!	#NULL!	2	#NULL!	#NULL!	2	#NULL!	#NULL!	2	#NULL!	#NULL!	#NULL!	2	#NULL!	#NULL!	2	#NULL!	#NULL!	2	#NULL!	#NULL!	2	#NULL!	#NULL!
26	2	3	1	2	3	0	#NULL!	#NULL!	#NULL!	2	#NULL!	#NULL!	2	#NULL!	#NULL!	2	#NULL!	#NULL!	#NULL!	1	2	#NULL!	#NULL!	2	#NULL!	#NULL!	#NULL!	2	#NULL!	#NULL!	2	#NULL!	#NULL!	2	#NULL!	#NULL!	#NULL!	2	#NULL!	#NULL!	2	#NULL!	#NULL!	2	#NULL!	#NULL!	2	#NULL!	#NULL!
38	3	1	1	1	2	0	#NULL!	#NULL!	#NULL!	2	#NULL!	#NULL!	2	#NULL!	#NULL!	2	#NULL!	#NULL!	#NULL!	2	2	#NULL!	#NULL!	2	#NULL!	#NULL!	#NULL!	2	#NULL!	#NULL!	2	#NULL!	#NULL!	2	#NULL!	#NULL!	#NULL!	2	#NULL!	#NULL!	2	#NULL!	#NULL!	2	#NULL!	#NULL!	2	#NULL!	#NULL!
32	3	3	0	2	3	1	1	2	2	2	#NULL!	#NULL!	1	2	3	1	1	2	3	2	2	#NULL!	#NULL!	2	#NULL!	#NULL!	#NULL!	2	#NULL!	#NULL!	1	2	2	2	#NULL!	#NULL!	2	2	#NULL!	#NULL!	2	#NULL!	#NULL!	2	#NULL!	#NULL!	2	#NULL!	#NULL!
34	3	3	0	1	2	0	#NULL!	#NULL!	#NULL!	1	2	1	2	#NULL!	#NULL!	2	#NULL!	#NULL!	1	2	2	#NULL!	#NULL!	2	#NULL!	#NULL!	#NULL!	2	#NULL!	#NULL!	2	#NULL!	#NULL!	2	#NULL!	#NULL!	#NULL!	2	#NULL!	#NULL!	2	#NULL!	#NULL!	2	#NULL!	#NULL!	2	#NULL!	#NULL!
31	3	3	0	2	3	1	1	2	2	2	#NULL!	#NULL!	2	#NULL!	#NULL!	2	#NULL!	#NULL!	#NULL!	1	2	#NULL!	#NULL!	2	#NULL!	#NULL!	#NULL!	2	#NULL!	#NULL!	2	#NULL!	#NULL!	2	#NULL!	#NULL!	#NULL!	2	#NULL!	#NULL!	2	#NULL!	#NULL!	2	#NULL!	#NULL!	2	#NULL!	#NULL!
21	2	1	0	1	1	0	#NULL!	#NULL!	#NULL!	2	#NULL!	#NULL!	2	#NULL!	#NULL!	2	#NULL!	#NULL!	#NULL!	1	2	#NULL!	#NULL!	2	#NULL!	#NULL!	#NULL!	2	#NULL!	#NULL!	2	#NULL!	#NULL!	2	#NULL!	#NULL!	#NULL!	2	#NULL!	#NULL!	2	#NULL!	#NULL!	2	#NULL!	#NULL!	2	#NULL!	#NULL!
37	3	3	0	2	3	0	#NULL!	#NULL!	#NULL!	2	#NULL!	#NULL!	2	#NULL!	#NULL!	2	#NULL!	#NULL!	#NULL!	2	2	#NULL!	#NULL!	2	#NULL!	#NULL!	#NULL!	2	#NULL!	#NULL!	2	#NULL!	#NULL!	2	#NULL!	#NULL!	#NULL!	2	#NULL!	#NULL!	2	#NULL!	#NULL!	2	#NULL!	#NULL!	2	#NULL!	#NULL!
36	3	1	0	2	2	0	#NULL!	#NULL!	#NULL!	2	#NULL!	#NULL!	2	#NULL!	#NULL!	2	#NULL!	#NULL!	#NULL!	2	2	#NULL!	#NULL!	2	#NULL!	#NULL!	#NULL!	2	#NULL!	#NULL!	2	#NULL!	#NULL!	2	#NULL!	#NULL!	#NULL!	2	#NULL!	#NULL!	2	#NULL!	#NULL!	2	#NULL!	#NULL!	2	#NULL!	#NULL!
45	4	3	0	1	3	1	1	2	2	1	2	2	2	#NULL!	#NULL!	2	#NULL!	#NULL!	1	1	2	#NULL!	#NULL!	2	#NULL!	#NULL!	#NULL!	2	#NULL!	#NULL!	2	#NULL!	#NULL!	2	#NULL!	#NULL!	#NULL!	2	#NULL!	#NULL!	2	#NULL!	#NULL!	2	#NULL!	#NULL!	2	#NULL!	#NULL!
30	2	2	0	1	3	0	#NULL!	#NULL!	#NULL!	2	#NULL!	#NULL!	2	#NULL!	#NULL!	2	#NULL!	#NULL!	#NULL!	1	2	#NULL!	#NULL!	2	#NULL!	#NULL!	#NULL!	1	1	2	2	#NULL!	#NULL!	2	#NULL!	#NULL!	1	2	#NULL!	#NULL!	2	#NULL!	#NULL!	2	#NULL!	#NULL!	2	#NULL!	#NULL!
24	2	1	1	2	2	0	#NULL!	#NULL!	#NULL!	#NULL!	#NULL!	#NULL!	#NULL!	#NULL!	#NULL!	#NULL!	#NULL!	#NULL!	#NULL!	#NULL!	#NULL!	#NULL!	#NULL!	#NULL!	#NULL!	#NULL!	#NULL!	#NULL!	#NULL!	#NULL!	#NULL!	#NULL!	#NULL!	#NULL!	#NULL!	#NULL!	#NULL!	#NULL!	#NULL!	#NULL!	#NULL!	#NULL!	#NULL!	#NULL!	#NULL!	#NULL!	#NULL!	#NULL!	#NULL!
30	2	1	1	1	2	0	#NULL!	#NULL!	#NULL!	2	#NULL!	#NULL!	2	#NULL!	#NULL!	2	#NULL!	#NULL!	#NULL!	1	2	#NULL!	#NULL!	2	#NULL!	#NULL!	#NULL!	1	3	2	1	3	1	2	#NULL!	#NULL!	2	1	3	1	2	#NULL!	#NULL!	2	#NULL!	#NULL!	2	#NULL!	#NULL!
36	3	3	1	2	3	0	#NULL!	#NULL!	#NULL!	2	#NULL!	#NULL!	2	#NULL!	#NULL!	2	#NULL!	#NULL!	#NULL!	1	2	#NULL!	#NULL!	2	#NULL!	#NULL!	#NULL!	2	#NULL!	#NULL!	2	#NULL!	#NULL!	2	#NULL!	#NULL!	#NULL!	2	#NULL!	#NULL!	2	#NULL!	#NULL!	2	#NULL!	#NULL!	2	#NULL!	#NULL!
32	3	1	1	1	1	0	#NULL!	#NULL!	#NULL!	2	#NULL!	#NULL!	1	2	2	2	#NULL!	#NULL!	2	2	2	#NULL!	#NULL!	2	#NULL!	#NULL!	#NULL!	2	#NULL!	#NULL!	2	#NULL!	#NULL!	2	#NULL!	#NULL!	#NULL!	2	#NULL!	#NULL!	1	1	2	2	#NULL!	#NULL!	1	1	2
35	3	3	0	2	3	0	#NULL!	#NULL!	#NULL!	2	#NULL!	#NULL!	2	#NULL!	#NULL!	2	#NULL!	#NULL!	#NULL!	1	2	#NULL!	#NULL!	2	#NULL!	#NULL!	#NULL!	1	2	3	2	#NULL!	#NULL!	2	#NULL!	#NULL!	1	1	2	1	1	2	2	2	#NULL!	#NULL!	1	2	2
26	2	1	0	1	2	0	#NULL!	#NULL!	#NULL!	2	#NULL!	#NULL!	2	#NULL!	#NULL!	1	1	1	1	1	1	3	3	2	#NULL!	#NULL!	1	2	#NULL!	#NULL!	2	#NULL!	#NULL!	2	#NULL!	#NULL!	#NULL!	2	#NULL!	#NULL!	2	#NULL!	#NULL!	2	#NULL!	#NULL!	2	#NULL!	#NULL!
43	4	2	1	1	2	0	#NULL!	#NULL!	#NULL!	2	#NULL!	#NULL!	2	#NULL!	#NULL!	2	#NULL!	#NULL!	#NULL!	1	2	#NULL!	#NULL!	2	#NULL!	#NULL!	#NULL!	1	3	2	1	2	2	1	2	2	2	1	2	2	2	#NULL!	#NULL!	2	#NULL!	#NULL!	2	#NULL!	#NULL!
26	2	2	0	1	3	0	#NULL!	#NULL!	#NULL!	2	#NULL!	#NULL!	2	#NULL!	#NULL!	2	#NULL!	#NULL!	#NULL!	1	2	#NULL!	#NULL!	2	#NULL!	#NULL!	#NULL!	2	#NULL!	#NULL!	2	#NULL!	#NULL!	2	#NULL!	#NULL!	#NULL!	2	#NULL!	#NULL!	2	#NULL!	#NULL!	2	#NULL!	#NULL!	2	#NULL!	#NULL!
45	4	2	0	1	3	0	#NULL!	#NULL!	#NULL!	1	1	2	2	#NULL!	#NULL!	2	#NULL!	#NULL!	1	3	2	#NULL!	#NULL!	2	#NULL!	#NULL!	#NULL!	2	#NULL!	#NULL!	2	#NULL!	#NULL!	2	#NULL!	#NULL!	#NULL!	2	#NULL!	#NULL!	2	#NULL!	#NULL!	2	#NULL!	#NULL!	2	#NULL!	#NULL!
50	4	2	0	1	3	1	1	2	2	1	2	2	1	3	2	2	#NULL!	#NULL!	2	1	1	3	2	2	#NULL!	#NULL!	2	1	3	2	1	3	2	1	3	2	2	1	3	2	1	3	2	1	2	2	2	#NULL!	#NULL!
42	4	2	0	2	3	0	#NULL!	#NULL!	#NULL!	2	#NULL!	#NULL!	2	#NULL!	#NULL!	2	#NULL!	#NULL!	#NULL!	4	2	#NULL!	#NULL!	2	#NULL!	#NULL!	#NULL!	1	2	1	1	2	1	2	#NULL!	#NULL!	1	2	#NULL!	#NULL!	2	#NULL!	#NULL!	2	#NULL!	#NULL!	2	#NULL!	#NULL!
34	3	2	0	2	2	0	#NULL!	#NULL!	#NULL!	2	#NULL!	#NULL!	2	#NULL!	#NULL!	2	#NULL!	#NULL!	#NULL!	1	2	#NULL!	#NULL!	2	#NULL!	#NULL!	#NULL!	2	#NULL!	#NULL!	2	#NULL!	#NULL!	2	#NULL!	#NULL!	#NULL!	2	#NULL!	#NULL!	2	#NULL!	#NULL!	2	#NULL!	#NULL!	2	#NULL!	#NULL!
34	3	2	0	2	3	0	#NULL!	#NULL!	#NULL!	2	#NULL!	#NULL!	2	#NULL!	#NULL!	2	#NULL!	#NULL!	#NULL!	1	2	#NULL!	#NULL!	2	#NULL!	#NULL!	#NULL!	2	#NULL!	#NULL!	2	#NULL!	#NULL!	2	#NULL!	#NULL!	#NULL!	2	#NULL!	#NULL!	2	#NULL!	#NULL!	2	#NULL!	#NULL!	2	#NULL!	#NULL!
37	3	1	1	1	1	0	#NULL!	#NULL!	#NULL!	#NULL!	#NULL!	#NULL!	#NULL!	#NULL!	#NULL!	#NULL!	#NULL!	#NULL!	#NULL!	#NULL!	#NULL!	#NULL!	#NULL!	#NULL!	#NULL!	#NULL!	#NULL!	#NULL!	#NULL!	#NULL!	#NULL!	#NULL!	#NULL!	#NULL!	#NULL!	#NULL!	#NULL!	#NULL!	#NULL!	#NULL!	#NULL!	#NULL!	#NULL!	#NULL!	#NULL!	#NULL!	#NULL!	#NULL!	#NULL!
36	3	2	0	2	3	0	#NULL!	#NULL!	#NULL!	2	#NULL!	#NULL!	2	#NULL!	#NULL!	2	#NULL!	#NULL!	#NULL!	1	2	#NULL!	#NULL!	2	#NULL!	#NULL!	#NULL!	2	#NULL!	#NULL!	2	#NULL!	#NULL!	2	#NULL!	#NULL!	#NULL!	2	#NULL!	#NULL!	2	#NULL!	#NULL!	2	#NULL!	#NULL!	2	#NULL!	#NULL!
37	3	2	0	2	3	0	#NULL!	#NULL!	#NULL!	2	#NULL!	#NULL!	2	#NULL!	#NULL!	2	#NULL!	#NULL!	#NULL!	1	2	#NULL!	#NULL!	2	#NULL!	#NULL!	#NULL!	2	#NULL!	#NULL!	2	#NULL!	#NULL!	2	#NULL!	#NULL!	#NULL!	2	#NULL!	#NULL!	2	#NULL!	#NULL!	2	#NULL!	#NULL!	2	#NULL!	#NULL!
29	2	1	0	2	2	0	#NULL!	#NULL!	#NULL!	2	#NULL!	#NULL!	2	#NULL!	#NULL!	2	#NULL!	#NULL!	#NULL!	1	2	#NULL!	#NULL!	2	#NULL!	#NULL!	#NULL!	2	#NULL!	#NULL!	2	#NULL!	#NULL!	2	#NULL!	#NULL!	#NULL!	2	#NULL!	#NULL!	2	#NULL!	#NULL!	2	#NULL!	#NULL!	2	#NULL!	#NULL!
29	2	2	0	2	3	0	#NULL!	#NULL!	#NULL!	2	#NULL!	#NULL!	2	#NULL!	#NULL!	2	#NULL!	#NULL!	#NULL!	1	2	#NULL!	#NULL!	2	#NULL!	#NULL!	#NULL!	2	#NULL!	#NULL!	2	#NULL!	#NULL!	2	#NULL!	#NULL!	#NULL!	2	#NULL!	#NULL!	2	#NULL!	#NULL!	2	#NULL!	#NULL!	2	#NULL!	#NULL!
38	3	2	0	2	3	0	#NULL!	#NULL!	#NULL!	2	#NULL!	#NULL!	1	3	2	2	#NULL!	#NULL!	2	1	1	3	2	1	3	2	2	1	3	2	1	3	2	1	3	2	2	2	#NULL!	#NULL!	2	#NULL!	#NULL!	2	#NULL!	#NULL!	2	#NULL!	#NULL!
29	2	3	0	1	3	1	1	2	1	2	#NULL!	#NULL!	2	#NULL!	#NULL!	2	#NULL!	#NULL!	#NULL!	2	2	#NULL!	#NULL!	2	#NULL!	#NULL!	1	2	#NULL!	#NULL!	2	#NULL!	#NULL!	2	#NULL!	#NULL!	#NULL!	2	#NULL!	#NULL!	2	#NULL!	#NULL!	2	#NULL!	#NULL!	2	#NULL!	#NULL!
24	2	3	0	2	3	0	#NULL!	#NULL!	#NULL!	2	#NULL!	#NULL!	2	#NULL!	#NULL!	2	#NULL!	#NULL!	#NULL!	1	2	#NULL!	#NULL!	2	#NULL!	#NULL!	#NULL!	2	#NULL!	#NULL!	2	#NULL!	#NULL!	2	#NULL!	#NULL!	#NULL!	2	#NULL!	#NULL!	2	#NULL!	#NULL!	2	#NULL!	#NULL!	2	#NULL!	#NULL!
35	3	3	0	2	3	0	#NULL!	#NULL!	#NULL!	1	3	2	1	3	2	1	3	2	2	2	1	3	2	2	#NULL!	#NULL!	2	1	3	2	1	3	2	1	2	2	2	1	3	2	1	2	2	1	2	2	1	2	2
32	3	2	1	2	3	1	2	2	2	2	#NULL!	#NULL!	2	#NULL!	#NULL!	2	#NULL!	#NULL!	#NULL!	1	2	#NULL!	#NULL!	2	#NULL!	#NULL!	#NULL!	2	#NULL!	#NULL!	2	#NULL!	#NULL!	2	#NULL!	#NULL!	#NULL!	2	#NULL!	#NULL!	2	#NULL!	#NULL!	2	#NULL!	#NULL!	2	#NULL!	#NULL!
45	4	2	0	2	2	0	#NULL!	#NULL!	#NULL!	2	#NULL!	#NULL!	2	#NULL!	#NULL!	2	#NULL!	#NULL!	#NULL!	1	2	#NULL!	#NULL!	2	#NULL!	#NULL!	#NULL!	2	#NULL!	#NULL!	2	#NULL!	#NULL!	2	#NULL!	#NULL!	#NULL!	2	#NULL!	#NULL!	2	#NULL!	#NULL!	2	#NULL!	#NULL!	2	#NULL!	#NULL!
43	4	3	0	1	3	0	#NULL!	#NULL!	#NULL!	2	#NULL!	#NULL!	2	#NULL!	#NULL!	2	#NULL!	#NULL!	#NULL!	2	2	#NULL!	#NULL!	2	#NULL!	#NULL!	#NULL!	2	#NULL!	#NULL!	2	#NULL!	#NULL!	2	#NULL!	#NULL!	#NULL!	2	#NULL!	#NULL!	2	#NULL!	#NULL!	2	#NULL!	#NULL!	2	#NULL!	#NULL!
52	5	1	1	1	2	0	#NULL!	#NULL!	#NULL!	2	#NULL!	#NULL!	2	#NULL!	#NULL!	2	#NULL!	#NULL!	#NULL!	1	2	#NULL!	#NULL!	2	#NULL!	#NULL!	#NULL!	2	#NULL!	#NULL!	2	#NULL!	#NULL!	2	#NULL!	#NULL!	#NULL!	2	#NULL!	#NULL!	2	#NULL!	#NULL!	2	#NULL!	#NULL!	2	#NULL!	#NULL!
38	3	2	0	1	2	0	#NULL!	#NULL!	#NULL!	2	#NULL!	#NULL!	2	#NULL!	#NULL!	2	#NULL!	#NULL!	#NULL!	1	2	#NULL!	#NULL!	2	#NULL!	#NULL!	#NULL!	2	#NULL!	#NULL!	2	#NULL!	#NULL!	2	#NULL!	#NULL!	#NULL!	2	#NULL!	#NULL!	2	#NULL!	#NULL!	2	#NULL!	#NULL!	2	#NULL!	#NULL!
26	2	3	0	2	3	0	#NULL!	#NULL!	#NULL!	1	3	2	2	#NULL!	#NULL!	1	2	2	2	2	1	3	2	1	3	2	2	1	3	2	1	3	2	2	#NULL!	#NULL!	2	1	2	2	1	2	2	2	#NULL!	#NULL!	2	#NULL!	#NULL!
42	4	3	0	3	3	0	#NULL!	#NULL!	#NULL!	2	#NULL!	#NULL!	2	#NULL!	#NULL!	2	#NULL!	#NULL!	#NULL!	1	2	#NULL!	#NULL!	2	#NULL!	#NULL!	#NULL!	2	#NULL!	#NULL!	2	#NULL!	#NULL!	2	#NULL!	#NULL!	#NULL!	2	#NULL!	#NULL!	2	#NULL!	#NULL!	2	#NULL!	#NULL!	2	#NULL!	#NULL!
39	3	3	0	1	3	0	#NULL!	#NULL!	#NULL!	2	#NULL!	#NULL!	2	#NULL!	#NULL!	1	2	2	1	1	1	2	3	2	#NULL!	#NULL!	1	1	2	3	2	#NULL!	#NULL!	2	#NULL!	#NULL!	1	2	#NULL!	#NULL!	2	#NULL!	#NULL!	2	#NULL!	#NULL!	2	#NULL!	#NULL!
30	2	3	0	1	3	1	1	2	2	1	3	2	1	3	2	1	3	1	1	1	1	2	1	1	2	1	1	1	2	3	1	2	3	2	#NULL!	#NULL!	1	1	3	3	1	2	3	1	1	3	2	#NULL!	#NULL!
30	2	3	0	2	3	1	1	2	2	2	#NULL!	#NULL!	2	#NULL!	#NULL!	1	2	3	1	1	2	#NULL!	#NULL!	2	#NULL!	#NULL!	#NULL!	1	2	3	2	#NULL!	#NULL!	2	#NULL!	#NULL!	1	1	2	3	2	#NULL!	#NULL!	2	#NULL!	#NULL!	2	#NULL!	#NULL!
50	4	2	1	2	3	0	#NULL!	#NULL!	#NULL!	2	#NULL!	#NULL!	2	#NULL!	#NULL!	2	#NULL!	#NULL!	#NULL!	1	2	#NULL!	#NULL!	2	#NULL!	#NULL!	#NULL!	2	#NULL!	#NULL!	2	#NULL!	#NULL!	2	#NULL!	#NULL!	#NULL!	2	#NULL!	#NULL!	2	#NULL!	#NULL!	2	#NULL!	#NULL!	2	#NULL!	#NULL!
31	3	3	0	2	3	0	#NULL!	#NULL!	#NULL!	2	#NULL!	#NULL!	2	#NULL!	#NULL!	2	#NULL!	#NULL!	#NULL!	1	2	#NULL!	#NULL!	2	#NULL!	#NULL!	#NULL!	2	#NULL!	#NULL!	2	#NULL!	#NULL!	2	#NULL!	#NULL!	#NULL!	1	2	2	2	#NULL!	#NULL!	2	#NULL!	#NULL!	2	#NULL!	#NULL!
42	4	3	0	3	3	0	#NULL!	#NULL!	#NULL!	2	#NULL!	#NULL!	2	#NULL!	#NULL!	2	#NULL!	#NULL!	#NULL!	1	2	#NULL!	#NULL!	2	#NULL!	#NULL!	#NULL!	2	#NULL!	#NULL!	2	#NULL!	#NULL!	2	#NULL!	#NULL!	#NULL!	2	#NULL!	#NULL!	2	#NULL!	#NULL!	2	#NULL!	#NULL!	2	#NULL!	#NULL!
45	4	2	0	2	3	0	#NULL!	#NULL!	#NULL!	2	#NULL!	#NULL!	1	3	2	2	#NULL!	#NULL!	2	2	2	#NULL!	#NULL!	2	#NULL!	#NULL!	#NULL!	1	3	2	1	3	2	1	3	2	2	1	2	2	2	#NULL!	#NULL!	2	#NULL!	#NULL!	1	2	2
29	2	1	0	1	2	0	#NULL!	#NULL!	#NULL!	2	#NULL!	#NULL!	2	#NULL!	#NULL!	2	#NULL!	#NULL!	#NULL!	2	2	#NULL!	#NULL!	2	#NULL!	#NULL!	#NULL!	1	2	1	2	#NULL!	#NULL!	1	2	1	1	2	#NULL!	#NULL!	2	#NULL!	#NULL!	2	#NULL!	#NULL!	2	#NULL!	#NULL!
23	2	3	0	2	3	0	#NULL!	#NULL!	#NULL!	2	#NULL!	#NULL!	2	#NULL!	#NULL!	2	#NULL!	#NULL!	#NULL!	1	2	#NULL!	#NULL!	2	#NULL!	#NULL!	#NULL!	2	#NULL!	#NULL!	2	#NULL!	#NULL!	2	#NULL!	#NULL!	#NULL!	2	#NULL!	#NULL!	2	#NULL!	#NULL!	2	#NULL!	#NULL!	2	#NULL!	#NULL!
51	5	2	1	2	3	0	#NULL!	#NULL!	#NULL!	2	#NULL!	#NULL!	1	1	2	1	1	2	2	1	2	#NULL!	#NULL!	2	#NULL!	#NULL!	#NULL!	1	3	2	1	3	2	1	3	2	2	1	3	2	1	3	2	1	1	2	1	3	2
25	2	1	1	1	1	1	1	2	2	#NULL!	#NULL!	#NULL!	#NULL!	#NULL!	#NULL!	#NULL!	#NULL!	#NULL!	#NULL!	#NULL!	#NULL!	#NULL!	#NULL!	#NULL!	#NULL!	#NULL!	#NULL!	#NULL!	#NULL!	#NULL!	#NULL!	#NULL!	#NULL!	#NULL!	#NULL!	#NULL!	#NULL!	#NULL!	#NULL!	#NULL!	#NULL!	#NULL!	#NULL!	#NULL!	#NULL!	#NULL!	#NULL!	#NULL!	#NULL!
40	3	2	0	2	3	0	#NULL!	#NULL!	#NULL!	2	#NULL!	#NULL!	2	#NULL!	#NULL!	2	#NULL!	#NULL!	#NULL!	1	2	#NULL!	#NULL!	2	#NULL!	#NULL!	#NULL!	2	#NULL!	#NULL!	2	#NULL!	#NULL!	2	#NULL!	#NULL!	#NULL!	2	#NULL!	#NULL!	2	#NULL!	#NULL!	2	#NULL!	#NULL!	2	#NULL!	#NULL!
23	2	1	0	1	2	0	#NULL!	#NULL!	#NULL!	2	#NULL!	#NULL!	2	#NULL!	#NULL!	2	#NULL!	#NULL!	#NULL!	1	2	#NULL!	#NULL!	2	#NULL!	#NULL!	#NULL!	2	#NULL!	#NULL!	2	#NULL!	#NULL!	2	#NULL!	#NULL!	#NULL!	2	#NULL!	#NULL!	2	#NULL!	#NULL!	2	#NULL!	#NULL!	2	#NULL!	#NULL!
28	2	3	1	2	3	0	#NULL!	#NULL!	#NULL!	2	#NULL!	#NULL!	2	#NULL!	#NULL!	2	#NULL!	#NULL!	#NULL!	1	2	#NULL!	#NULL!	2	#NULL!	#NULL!	#NULL!	2	#NULL!	#NULL!	2	#NULL!	#NULL!	2	#NULL!	#NULL!	#NULL!	2	#NULL!	#NULL!	2	#NULL!	#NULL!	2	#NULL!	#NULL!	2	#NULL!	#NULL!
50	4	2	0	2	3	1	1	2	2	#NULL!	#NULL!	#NULL!	#NULL!	#NULL!	#NULL!	#NULL!	#NULL!	#NULL!	#NULL!	#NULL!	#NULL!	#NULL!	#NULL!	#NULL!	#NULL!	#NULL!	#NULL!	#NULL!	#NULL!	#NULL!	#NULL!	#NULL!	#NULL!	#NULL!	#NULL!	#NULL!	#NULL!	#NULL!	#NULL!	#NULL!	#NULL!	#NULL!	#NULL!	#NULL!	#NULL!	#NULL!	#NULL!	#NULL!	#NULL!
24	2	1	1	1	1	1	1	2	2	#NULL!	#NULL!	#NULL!	#NULL!	#NULL!	#NULL!	#NULL!	#NULL!	#NULL!	#NULL!	#NULL!	#NULL!	#NULL!	#NULL!	#NULL!	#NULL!	#NULL!	#NULL!	#NULL!	#NULL!	#NULL!	#NULL!	#NULL!	#NULL!	#NULL!	#NULL!	#NULL!	#NULL!	#NULL!	#NULL!	#NULL!	#NULL!	#NULL!	#NULL!	#NULL!	#NULL!	#NULL!	#NULL!	#NULL!	#NULL!
31	3	1	0	1	2	0	#NULL!	#NULL!	#NULL!	2	#NULL!	#NULL!	2	#NULL!	#NULL!	2	#NULL!	#NULL!	#NULL!	1	2	#NULL!	#NULL!	2	#NULL!	#NULL!	#NULL!	2	#NULL!	#NULL!	2	#NULL!	#NULL!	2	#NULL!	#NULL!	#NULL!	2	#NULL!	#NULL!	2	#NULL!	#NULL!	2	#NULL!	#NULL!	2	#NULL!	#NULL!
41	4	3	0	2	3	0	#NULL!	#NULL!	#NULL!	2	#NULL!	#NULL!	2	#NULL!	#NULL!	2	#NULL!	#NULL!	#NULL!	1	2	#NULL!	#NULL!	2	#NULL!	#NULL!	#NULL!	1	2	1	2	#NULL!	#NULL!	2	#NULL!	#NULL!	1	2	#NULL!	#NULL!	2	#NULL!	#NULL!	2	#NULL!	#NULL!	2	#NULL!	#NULL!
30	2	1	0	1	2	0	#NULL!	#NULL!	#NULL!	2	#NULL!	#NULL!	2	#NULL!	#NULL!	2	#NULL!	#NULL!	#NULL!	1	2	#NULL!	#NULL!	2	#NULL!	#NULL!	#NULL!	2	#NULL!	#NULL!	2	#NULL!	#NULL!	2	#NULL!	#NULL!	#NULL!	2	#NULL!	#NULL!	2	#NULL!	#NULL!	2	#NULL!	#NULL!	2	#NULL!	#NULL!
26	2	3	0	3	3	0	#NULL!	#NULL!	#NULL!	2	#NULL!	#NULL!	2	#NULL!	#NULL!	2	#NULL!	#NULL!	#NULL!	2	2	#NULL!	#NULL!	2	#NULL!	#NULL!	#NULL!	2	#NULL!	#NULL!	2	#NULL!	#NULL!	2	#NULL!	#NULL!	#NULL!	2	#NULL!	#NULL!	2	#NULL!	#NULL!	2	#NULL!	#NULL!	2	#NULL!	#NULL!
42	4	3	0	3	3	1	1	2	2	2	#NULL!	#NULL!	2	#NULL!	#NULL!	1	2	2	2	1	2	#NULL!	#NULL!	2	#NULL!	#NULL!	#NULL!	1	3	2	1	2	2	2	#NULL!	#NULL!	2	1	3	2	1	3	2	2	#NULL!	#NULL!	1	1	2
38	3	1	1	1	1	0	#NULL!	#NULL!	#NULL!	2	#NULL!	#NULL!	2	#NULL!	#NULL!	2	#NULL!	#NULL!	#NULL!	1	2	#NULL!	#NULL!	2	#NULL!	#NULL!	#NULL!	2	#NULL!	#NULL!	2	#NULL!	#NULL!	2	#NULL!	#NULL!	#NULL!	2	#NULL!	#NULL!	2	#NULL!	#NULL!	2	#NULL!	#NULL!	2	#NULL!	#NULL!
28	2	1	0	1	3	0	#NULL!	#NULL!	#NULL!	#NULL!	#NULL!	#NULL!	#NULL!	#NULL!	#NULL!	#NULL!	#NULL!	#NULL!	#NULL!	#NULL!	#NULL!	#NULL!	#NULL!	#NULL!	#NULL!	#NULL!	#NULL!	#NULL!	#NULL!	#NULL!	#NULL!	#NULL!	#NULL!	#NULL!	#NULL!	#NULL!	#NULL!	#NULL!	#NULL!	#NULL!	#NULL!	#NULL!	#NULL!	#NULL!	#NULL!	#NULL!	#NULL!	#NULL!	#NULL!
36	3	3	0	2	3	1	1	2	2	2	#NULL!	#NULL!	2	#NULL!	#NULL!	2	#NULL!	#NULL!	#NULL!	1	2	#NULL!	#NULL!	2	#NULL!	#NULL!	#NULL!	2	#NULL!	#NULL!	2	#NULL!	#NULL!	2	#NULL!	#NULL!	#NULL!	2	#NULL!	#NULL!	2	#NULL!	#NULL!	2	#NULL!	#NULL!	2	#NULL!	#NULL!
26	2	1	1	1	2	0	#NULL!	#NULL!	#NULL!	#NULL!	#NULL!	#NULL!	#NULL!	#NULL!	#NULL!	#NULL!	#NULL!	#NULL!	#NULL!	#NULL!	#NULL!	#NULL!	#NULL!	#NULL!	#NULL!	#NULL!	#NULL!	#NULL!	#NULL!	#NULL!	#NULL!	#NULL!	#NULL!	#NULL!	#NULL!	#NULL!	#NULL!	#NULL!	#NULL!	#NULL!	#NULL!	#NULL!	#NULL!	#NULL!	#NULL!	#NULL!	#NULL!	#NULL!	#NULL!
26	2	1	0	1	2	0	#NULL!	#NULL!	#NULL!	2	#NULL!	#NULL!	2	#NULL!	#NULL!	2	#NULL!	#NULL!	#NULL!	2	2	#NULL!	#NULL!	2	#NULL!	#NULL!	#NULL!	2	#NULL!	#NULL!	2	#NULL!	#NULL!	2	#NULL!	#NULL!	#NULL!	2	#NULL!	#NULL!	2	#NULL!	#NULL!	2	#NULL!	#NULL!	2	#NULL!	#NULL!
26	2	1	0	1	2	0	#NULL!	#NULL!	#NULL!	2	#NULL!	#NULL!	2	#NULL!	#NULL!	2	#NULL!	#NULL!	#NULL!	1	2	#NULL!	#NULL!	2	#NULL!	#NULL!	#NULL!	2	#NULL!	#NULL!	2	#NULL!	#NULL!	2	#NULL!	#NULL!	#NULL!	2	#NULL!	#NULL!	2	#NULL!	#NULL!	2	#NULL!	#NULL!	2	#NULL!	#NULL!
35	3	2	0	2	3	1	1	2	2	#NULL!	#NULL!	#NULL!	#NULL!	#NULL!	#NULL!	#NULL!	#NULL!	#NULL!	#NULL!	#NULL!	#NULL!	#NULL!	#NULL!	#NULL!	#NULL!	#NULL!	#NULL!	#NULL!	#NULL!	#NULL!	#NULL!	#NULL!	#NULL!	#NULL!	#NULL!	#NULL!	#NULL!	#NULL!	#NULL!	#NULL!	#NULL!	#NULL!	#NULL!	#NULL!	#NULL!	#NULL!	#NULL!	#NULL!	#NULL!
39	3	3	1	2	3	0	#NULL!	#NULL!	#NULL!	2	#NULL!	#NULL!	2	#NULL!	#NULL!	2	#NULL!	#NULL!	#NULL!	1	2	#NULL!	#NULL!	2	#NULL!	#NULL!	#NULL!	2	#NULL!	#NULL!	2	#NULL!	#NULL!	2	#NULL!	#NULL!	#NULL!	2	#NULL!	#NULL!	2	#NULL!	#NULL!	2	#NULL!	#NULL!	2	#NULL!	#NULL!
37	3	1	0	1	1	0	#NULL!	#NULL!	#NULL!	2	#NULL!	#NULL!	2	#NULL!	#NULL!	2	#NULL!	#NULL!	#NULL!	1	2	#NULL!	#NULL!	2	#NULL!	#NULL!	#NULL!	2	#NULL!	#NULL!	2	#NULL!	#NULL!	2	#NULL!	#NULL!	#NULL!	2	#NULL!	#NULL!	2	#NULL!	#NULL!	2	#NULL!	#NULL!	2	#NULL!	#NULL!
37	3	3	0	3	3	0	#NULL!	#NULL!	#NULL!	2	#NULL!	#NULL!	2	#NULL!	#NULL!	2	#NULL!	#NULL!	#NULL!	1	2	#NULL!	#NULL!	2	#NULL!	#NULL!	#NULL!	2	#NULL!	#NULL!	2	#NULL!	#NULL!	2	#NULL!	#NULL!	#NULL!	2	#NULL!	#NULL!	2	#NULL!	#NULL!	2	#NULL!	#NULL!	2	#NULL!	#NULL!
42	4	2	1	1	3	0	#NULL!	#NULL!	#NULL!	2	#NULL!	#NULL!	2	#NULL!	#NULL!	2	#NULL!	#NULL!	#NULL!	1	2	#NULL!	#NULL!	2	#NULL!	#NULL!	#NULL!	2	#NULL!	#NULL!	2	#NULL!	#NULL!	2	#NULL!	#NULL!	#NULL!	2	#NULL!	#NULL!	2	#NULL!	#NULL!	2	#NULL!	#NULL!	2	#NULL!	#NULL!
36	3	1	0	1	1	0	#NULL!	#NULL!	#NULL!	2	#NULL!	#NULL!	2	#NULL!	#NULL!	2	#NULL!	#NULL!	#NULL!	2	2	#NULL!	#NULL!	2	#NULL!	#NULL!	#NULL!	2	#NULL!	#NULL!	2	#NULL!	#NULL!	2	#NULL!	#NULL!	#NULL!	2	#NULL!	#NULL!	2	#NULL!	#NULL!	2	#NULL!	#NULL!	2	#NULL!	#NULL!
42	4	3	0	2	3	0	#NULL!	#NULL!	#NULL!	2	#NULL!	#NULL!	2	#NULL!	#NULL!	2	#NULL!	#NULL!	#NULL!	1	2	#NULL!	#NULL!	2	#NULL!	#NULL!	#NULL!	2	#NULL!	#NULL!	2	#NULL!	#NULL!	2	#NULL!	#NULL!	#NULL!	2	#NULL!	#NULL!	2	#NULL!	#NULL!	2	#NULL!	#NULL!	2	#NULL!	#NULL!
31	3	1	1	1	2	0	#NULL!	#NULL!	#NULL!	#NULL!	#NULL!	#NULL!	#NULL!	#NULL!	#NULL!	#NULL!	#NULL!	#NULL!	#NULL!	#NULL!	#NULL!	#NULL!	#NULL!	#NULL!	#NULL!	#NULL!	#NULL!	#NULL!	#NULL!	#NULL!	#NULL!	#NULL!	#NULL!	#NULL!	#NULL!	#NULL!	#NULL!	#NULL!	#NULL!	#NULL!	#NULL!	#NULL!	#NULL!	#NULL!	#NULL!	#NULL!	#NULL!	#NULL!	#NULL!
24	2	1	0	1	2	0	#NULL!	#NULL!	#NULL!	2	#NULL!	#NULL!	2	#NULL!	#NULL!	2	#NULL!	#NULL!	#NULL!	2	2	#NULL!	#NULL!	2	#NULL!	#NULL!	#NULL!	2	#NULL!	#NULL!	2	#NULL!	#NULL!	2	#NULL!	#NULL!	#NULL!	2	#NULL!	#NULL!	2	#NULL!	#NULL!	2	#NULL!	#NULL!	2	#NULL!	#NULL!
46	4	3	0	1	3	0	#NULL!	#NULL!	#NULL!	2	#NULL!	#NULL!	2	#NULL!	#NULL!	2	#NULL!	#NULL!	#NULL!	1	2	#NULL!	#NULL!	2	#NULL!	#NULL!	#NULL!	2	#NULL!	#NULL!	2	#NULL!	#NULL!	2	#NULL!	#NULL!	#NULL!	2	#NULL!	#NULL!	2	#NULL!	#NULL!	2	#NULL!	#NULL!	2	#NULL!	#NULL!
40	3	3	0	1	3	1	1	2	2	1	3	3	2	#NULL!	#NULL!	2	#NULL!	#NULL!	1	1	2	#NULL!	#NULL!	2	#NULL!	#NULL!	#NULL!	2	#NULL!	#NULL!	1	2	3	2	#NULL!	#NULL!	1	1	2	2	1	2	2	2	#NULL!	#NULL!	2	#NULL!	#NULL!
21	2	1	1	1	2	0	#NULL!	#NULL!	#NULL!	#NULL!	#NULL!	#NULL!	#NULL!	#NULL!	#NULL!	#NULL!	#NULL!	#NULL!	#NULL!	#NULL!	#NULL!	#NULL!	#NULL!	#NULL!	#NULL!	#NULL!	#NULL!	#NULL!	#NULL!	#NULL!	#NULL!	#NULL!	#NULL!	#NULL!	#NULL!	#NULL!	#NULL!	#NULL!	#NULL!	#NULL!	#NULL!	#NULL!	#NULL!	#NULL!	#NULL!	#NULL!	#NULL!	#NULL!	#NULL!
30	2	2	1	1	1	1	1	2	1	2	#NULL!	#NULL!	2	#NULL!	#NULL!	2	#NULL!	#NULL!	#NULL!	2	2	#NULL!	#NULL!	2	#NULL!	#NULL!	#NULL!	1	2	2	1	2	2	1	2	2	2	1	2	2	1	2	2	2	#NULL!	#NULL!	2	#NULL!	#NULL!
37	3	3	1	2	3	1	1	2	2	2	#NULL!	#NULL!	2	#NULL!	#NULL!	2	#NULL!	#NULL!	#NULL!	4	2	#NULL!	#NULL!	2	#NULL!	#NULL!	#NULL!	2	#NULL!	#NULL!	2	#NULL!	#NULL!	2	#NULL!	#NULL!	#NULL!	2	#NULL!	#NULL!	2	#NULL!	#NULL!	2	#NULL!	#NULL!	2	#NULL!	#NULL!
28	2	3	0	2	3	1	1	2	2	#NULL!	#NULL!	#NULL!	#NULL!	#NULL!	#NULL!	#NULL!	#NULL!	#NULL!	#NULL!	#NULL!	#NULL!	#NULL!	#NULL!	#NULL!	#NULL!	#NULL!	#NULL!	#NULL!	#NULL!	#NULL!	#NULL!	#NULL!	#NULL!	#NULL!	#NULL!	#NULL!	#NULL!	#NULL!	#NULL!	#NULL!	#NULL!	#NULL!	#NULL!	#NULL!	#NULL!	#NULL!	#NULL!	#NULL!	#NULL!
23	2	2	1	2	2	0	#NULL!	#NULL!	#NULL!	#NULL!	#NULL!	#NULL!	#NULL!	#NULL!	#NULL!	#NULL!	#NULL!	#NULL!	#NULL!	#NULL!	#NULL!	#NULL!	#NULL!	#NULL!	#NULL!	#NULL!	#NULL!	#NULL!	#NULL!	#NULL!	#NULL!	#NULL!	#NULL!	#NULL!	#NULL!	#NULL!	#NULL!	#NULL!	#NULL!	#NULL!	#NULL!	#NULL!	#NULL!	#NULL!	#NULL!	#NULL!	#NULL!	#NULL!	#NULL!
21	2	1	0	2	2	0	#NULL!	#NULL!	#NULL!	#NULL!	#NULL!	#NULL!	#NULL!	#NULL!	#NULL!	#NULL!	#NULL!	#NULL!	#NULL!	#NULL!	#NULL!	#NULL!	#NULL!	#NULL!	#NULL!	#NULL!	#NULL!	#NULL!	#NULL!	#NULL!	#NULL!	#NULL!	#NULL!	#NULL!	#NULL!	#NULL!	#NULL!	#NULL!	#NULL!	#NULL!	#NULL!	#NULL!	#NULL!	#NULL!	#NULL!	#NULL!	#NULL!	#NULL!	#NULL!
22	2	1	1	1	2	0	#NULL!	#NULL!	#NULL!	#NULL!	#NULL!	#NULL!	#NULL!	#NULL!	#NULL!	#NULL!	#NULL!	#NULL!	#NULL!	#NULL!	#NULL!	#NULL!	#NULL!	#NULL!	#NULL!	#NULL!	#NULL!	#NULL!	#NULL!	#NULL!	#NULL!	#NULL!	#NULL!	#NULL!	#NULL!	#NULL!	#NULL!	#NULL!	#NULL!	#NULL!	#NULL!	#NULL!	#NULL!	#NULL!	#NULL!	#NULL!	#NULL!	#NULL!	#NULL!
21	2	1	0	2	2	0	#NULL!	#NULL!	#NULL!	2	#NULL!	#NULL!	2	#NULL!	#NULL!	2	#NULL!	#NULL!	#NULL!	1	2	#NULL!	#NULL!	2	#NULL!	#NULL!	#NULL!	2	#NULL!	#NULL!	2	#NULL!	#NULL!	2	#NULL!	#NULL!	#NULL!	2	#NULL!	#NULL!	2	#NULL!	#NULL!	2	#NULL!	#NULL!	2	#NULL!	#NULL!
25	2	1	0	2	2	0	#NULL!	#NULL!	#NULL!	#NULL!	#NULL!	#NULL!	#NULL!	#NULL!	#NULL!	#NULL!	#NULL!	#NULL!	#NULL!	#NULL!	#NULL!	#NULL!	#NULL!	#NULL!	#NULL!	#NULL!	#NULL!	#NULL!	#NULL!	#NULL!	#NULL!	#NULL!	#NULL!	#NULL!	#NULL!	#NULL!	#NULL!	#NULL!	#NULL!	#NULL!	#NULL!	#NULL!	#NULL!	#NULL!	#NULL!	#NULL!	#NULL!	#NULL!	#NULL!
30	2	3	1	1	3	1	1	2	2	2	#NULL!	#NULL!	2	#NULL!	#NULL!	2	#NULL!	#NULL!	#NULL!	1	2	#NULL!	#NULL!	2	#NULL!	#NULL!	#NULL!	2	#NULL!	#NULL!	2	#NULL!	#NULL!	2	#NULL!	#NULL!	#NULL!	2	#NULL!	#NULL!	2	#NULL!	#NULL!	2	#NULL!	#NULL!	2	#NULL!	#NULL!
47	4	1	1	1	2	1	1	2	2	2	#NULL!	#NULL!	2	#NULL!	#NULL!	2	#NULL!	#NULL!	#NULL!	2	2	#NULL!	#NULL!	2	#NULL!	#NULL!	#NULL!	2	#NULL!	#NULL!	2	#NULL!	#NULL!	2	#NULL!	#NULL!	#NULL!	2	#NULL!	#NULL!	2	#NULL!	#NULL!	2	#NULL!	#NULL!	2	#NULL!	#NULL!
32	3	1	1	1	2	0	#NULL!	#NULL!	#NULL!	2	#NULL!	#NULL!	2	#NULL!	#NULL!	2	#NULL!	#NULL!	#NULL!	2	2	#NULL!	#NULL!	2	#NULL!	#NULL!	#NULL!	2	#NULL!	#NULL!	2	#NULL!	#NULL!	2	#NULL!	#NULL!	#NULL!	2	#NULL!	#NULL!	2	#NULL!	#NULL!	2	#NULL!	#NULL!	2	#NULL!	#NULL!
36	3	1	1	1	2	0	#NULL!	#NULL!	#NULL!	2	#NULL!	#NULL!	2	#NULL!	#NULL!	2	#NULL!	#NULL!	#NULL!	2	2	#NULL!	#NULL!	2	#NULL!	#NULL!	#NULL!	2	#NULL!	#NULL!	2	#NULL!	#NULL!	2	#NULL!	#NULL!	#NULL!	2	#NULL!	#NULL!	2	#NULL!	#NULL!	2	#NULL!	#NULL!	2	#NULL!	#NULL!
52	5	1	1	1	3	1	1	2	2	2	#NULL!	#NULL!	2	#NULL!	#NULL!	2	#NULL!	#NULL!	#NULL!	1	2	#NULL!	#NULL!	2	#NULL!	#NULL!	#NULL!	2	#NULL!	#NULL!	2	#NULL!	#NULL!	2	#NULL!	#NULL!	#NULL!	2	#NULL!	#NULL!	2	#NULL!	#NULL!	2	#NULL!	#NULL!	2	#NULL!	#NULL!
36	3	2	0	2	3	0	#NULL!	#NULL!	#NULL!	2	#NULL!	#NULL!	2	#NULL!	#NULL!	2	#NULL!	#NULL!	#NULL!	1	2	#NULL!	#NULL!	2	#NULL!	#NULL!	#NULL!	1	3	2	1	2	2	1	2	2	2	1	2	2	2	#NULL!	#NULL!	2	#NULL!	#NULL!	1	2	2
36	3	1	0	1	2	0	#NULL!	#NULL!	#NULL!	2	#NULL!	#NULL!	2	#NULL!	#NULL!	2	#NULL!	#NULL!	#NULL!	1	2	#NULL!	#NULL!	2	#NULL!	#NULL!	#NULL!	2	#NULL!	#NULL!	2	#NULL!	#NULL!	2	#NULL!	#NULL!	#NULL!	2	#NULL!	#NULL!	2	#NULL!	#NULL!	2	#NULL!	#NULL!	2	#NULL!	#NULL!
32	3	2	1	2	3	0	#NULL!	#NULL!	#NULL!	2	#NULL!	#NULL!	2	#NULL!	#NULL!	2	#NULL!	#NULL!	#NULL!	1	2	#NULL!	#NULL!	2	#NULL!	#NULL!	#NULL!	2	#NULL!	#NULL!	2	#NULL!	#NULL!	2	#NULL!	#NULL!	#NULL!	2	#NULL!	#NULL!	2	#NULL!	#NULL!	2	#NULL!	#NULL!	2	#NULL!	#NULL!
37	3	2	0	1	2	1	2	2	2	2	#NULL!	#NULL!	2	#NULL!	#NULL!	2	#NULL!	#NULL!	#NULL!	1	2	#NULL!	#NULL!	2	#NULL!	#NULL!	#NULL!	2	#NULL!	#NULL!	2	#NULL!	#NULL!	2	#NULL!	#NULL!	#NULL!	2	#NULL!	#NULL!	2	#NULL!	#NULL!	2	#NULL!	#NULL!	2	#NULL!	#NULL!
30	2	2	1	2	3	0	#NULL!	#NULL!	#NULL!	2	#NULL!	#NULL!	2	#NULL!	#NULL!	2	#NULL!	#NULL!	#NULL!	1	2	#NULL!	#NULL!	2	#NULL!	#NULL!	#NULL!	2	#NULL!	#NULL!	2	#NULL!	#NULL!	2	#NULL!	#NULL!	#NULL!	2	#NULL!	#NULL!	2	#NULL!	#NULL!	2	#NULL!	#NULL!	2	#NULL!	#NULL!
28	2	2	0	2	3	0	#NULL!	#NULL!	#NULL!	2	#NULL!	#NULL!	2	#NULL!	#NULL!	2	#NULL!	#NULL!	#NULL!	1	2	#NULL!	#NULL!	2	#NULL!	#NULL!	#NULL!	2	#NULL!	#NULL!	2	#NULL!	#NULL!	2	#NULL!	#NULL!	#NULL!	2	#NULL!	#NULL!	2	#NULL!	#NULL!	2	#NULL!	#NULL!	2	#NULL!	#NULL!
34	3	1	0	1	2	0	#NULL!	#NULL!	#NULL!	2	#NULL!	#NULL!	2	#NULL!	#NULL!	2	#NULL!	#NULL!	#NULL!	1	2	#NULL!	#NULL!	2	#NULL!	#NULL!	#NULL!	2	#NULL!	#NULL!	2	#NULL!	#NULL!	2	#NULL!	#NULL!	#NULL!	2	#NULL!	#NULL!	2	#NULL!	#NULL!	2	#NULL!	#NULL!	2	#NULL!	#NULL!
35	3	1	0	1	2	0	#NULL!	#NULL!	#NULL!	2	#NULL!	#NULL!	2	#NULL!	#NULL!	2	#NULL!	#NULL!	#NULL!	1	2	#NULL!	#NULL!	2	#NULL!	#NULL!	#NULL!	2	#NULL!	#NULL!	2	#NULL!	#NULL!	2	#NULL!	#NULL!	#NULL!	2	#NULL!	#NULL!	2	#NULL!	#NULL!	2	#NULL!	#NULL!	2	#NULL!	#NULL!
32	3	1	0	1	3	0	#NULL!	#NULL!	#NULL!	2	#NULL!	#NULL!	2	#NULL!	#NULL!	2	#NULL!	#NULL!	#NULL!	2	2	#NULL!	#NULL!	2	#NULL!	#NULL!	#NULL!	2	#NULL!	#NULL!	2	#NULL!	#NULL!	2	#NULL!	#NULL!	#NULL!	2	#NULL!	#NULL!	2	#NULL!	#NULL!	2	#NULL!	#NULL!	2	#NULL!	#NULL!
26	2	1	1	1	2	0	#NULL!	#NULL!	#NULL!	#NULL!	#NULL!	#NULL!	#NULL!	#NULL!	#NULL!	#NULL!	#NULL!	#NULL!	#NULL!	#NULL!	#NULL!	#NULL!	#NULL!	#NULL!	#NULL!	#NULL!	#NULL!	#NULL!	#NULL!	#NULL!	#NULL!	#NULL!	#NULL!	#NULL!	#NULL!	#NULL!	#NULL!	#NULL!	#NULL!	#NULL!	#NULL!	#NULL!	#NULL!	#NULL!	#NULL!	#NULL!	#NULL!	#NULL!	#NULL!
30	2	3	1	2	3	0	#NULL!	#NULL!	#NULL!	2	#NULL!	#NULL!	2	#NULL!	#NULL!	2	#NULL!	#NULL!	#NULL!	1	2	#NULL!	#NULL!	2	#NULL!	#NULL!	#NULL!	2	#NULL!	#NULL!	2	#NULL!	#NULL!	2	#NULL!	#NULL!	#NULL!	2	#NULL!	#NULL!	2	#NULL!	#NULL!	2	#NULL!	#NULL!	2	#NULL!	#NULL!
39	3	3	0	1	1	0	#NULL!	#NULL!	#NULL!	1	3	2	1	3	2	2	#NULL!	#NULL!	2	1	2	#NULL!	#NULL!	2	#NULL!	#NULL!	#NULL!	2	#NULL!	#NULL!	1	3	2	2	#NULL!	#NULL!	2	2	#NULL!	#NULL!	2	#NULL!	#NULL!	2	#NULL!	#NULL!	2	#NULL!	#NULL!
45	4	3	0	2	3	1	1	1	1	1	2	2	2	#NULL!	#NULL!	2	#NULL!	#NULL!	2	1	2	#NULL!	#NULL!	2	#NULL!	#NULL!	#NULL!	1	3	2	1	3	2	1	1	2	2	2	#NULL!	#NULL!	2	#NULL!	#NULL!	2	#NULL!	#NULL!	1	1	2
44	4	3	1	1	2	1	1	2	2	2	#NULL!	#NULL!	2	#NULL!	#NULL!	1	1	2	1	1	2	#NULL!	#NULL!	2	#NULL!	#NULL!	#NULL!	1	1	2	2	#NULL!	#NULL!	2	#NULL!	#NULL!	1	2	#NULL!	#NULL!	2	#NULL!	#NULL!	2	#NULL!	#NULL!	1	2	2
36	3	3	0	3	3	0	#NULL!	#NULL!	#NULL!	1	1	2	2	#NULL!	#NULL!	1	1	2	2	1	1	2	1	2	#NULL!	#NULL!	2	2	#NULL!	#NULL!	2	#NULL!	#NULL!	2	#NULL!	#NULL!	#NULL!	2	#NULL!	#NULL!	2	#NULL!	#NULL!	2	#NULL!	#NULL!	2	#NULL!	#NULL!
30	2	3	0	1	2	0	#NULL!	#NULL!	#NULL!	2	#NULL!	#NULL!	2	#NULL!	#NULL!	2	#NULL!	#NULL!	#NULL!	1	2	#NULL!	#NULL!	2	#NULL!	#NULL!	#NULL!	2	#NULL!	#NULL!	2	#NULL!	#NULL!	2	#NULL!	#NULL!	#NULL!	2	#NULL!	#NULL!	2	#NULL!	#NULL!	2	#NULL!	#NULL!	2	#NULL!	#NULL!
35	3	3	0	2	3	0	#NULL!	#NULL!	#NULL!	2	#NULL!	#NULL!	2	#NULL!	#NULL!	2	#NULL!	#NULL!	#NULL!	1	2	#NULL!	#NULL!	2	#NULL!	#NULL!	#NULL!	2	#NULL!	#NULL!	2	#NULL!	#NULL!	2	#NULL!	#NULL!	#NULL!	2	#NULL!	#NULL!	2	#NULL!	#NULL!	2	#NULL!	#NULL!	2	#NULL!	#NULL!
40	3	2	0	2	3	0	#NULL!	#NULL!	#NULL!	2	#NULL!	#NULL!	2	#NULL!	#NULL!	2	#NULL!	#NULL!	#NULL!	1	2	#NULL!	#NULL!	2	#NULL!	#NULL!	#NULL!	2	#NULL!	#NULL!	2	#NULL!	#NULL!	2	#NULL!	#NULL!	#NULL!	2	#NULL!	#NULL!	2	#NULL!	#NULL!	2	#NULL!	#NULL!	2	#NULL!	#NULL!
36	3	3	1	3	3	0	#NULL!	#NULL!	#NULL!	2	#NULL!	#NULL!	2	#NULL!	#NULL!	2	#NULL!	#NULL!	#NULL!	1	2	#NULL!	#NULL!	2	#NULL!	#NULL!	#NULL!	2	#NULL!	#NULL!	2	#NULL!	#NULL!	2	#NULL!	#NULL!	#NULL!	2	#NULL!	#NULL!	2	#NULL!	#NULL!	2	#NULL!	#NULL!	2	#NULL!	#NULL!
24	2	1	0	2	2	0	#NULL!	#NULL!	#NULL!	2	#NULL!	#NULL!	2	#NULL!	#NULL!	2	#NULL!	#NULL!	#NULL!	1	2	#NULL!	#NULL!	2	#NULL!	#NULL!	#NULL!	2	#NULL!	#NULL!	2	#NULL!	#NULL!	2	#NULL!	#NULL!	#NULL!	2	#NULL!	#NULL!	2	#NULL!	#NULL!	2	#NULL!	#NULL!	2	#NULL!	#NULL!
24	2	1	0	1	2	0	#NULL!	#NULL!	#NULL!	#NULL!	#NULL!	#NULL!	#NULL!	#NULL!	#NULL!	#NULL!	#NULL!	#NULL!	#NULL!	#NULL!	#NULL!	#NULL!	#NULL!	#NULL!	#NULL!	#NULL!	#NULL!	#NULL!	#NULL!	#NULL!	#NULL!	#NULL!	#NULL!	#NULL!	#NULL!	#NULL!	#NULL!	#NULL!	#NULL!	#NULL!	#NULL!	#NULL!	#NULL!	#NULL!	#NULL!	#NULL!	#NULL!	#NULL!	#NULL!
21	2	1	0	1	2	0	#NULL!	#NULL!	#NULL!	2	#NULL!	#NULL!	2	#NULL!	#NULL!	2	#NULL!	#NULL!	#NULL!	1	2	#NULL!	#NULL!	2	#NULL!	#NULL!	#NULL!	2	#NULL!	#NULL!	2	#NULL!	#NULL!	2	#NULL!	#NULL!	#NULL!	2	#NULL!	#NULL!	2	#NULL!	#NULL!	2	#NULL!	#NULL!	2	#NULL!	#NULL!
27	2	1	0	1	1	0	#NULL!	#NULL!	#NULL!	#NULL!	#NULL!	#NULL!	#NULL!	#NULL!	#NULL!	#NULL!	#NULL!	#NULL!	#NULL!	#NULL!	#NULL!	#NULL!	#NULL!	#NULL!	#NULL!	#NULL!	#NULL!	#NULL!	#NULL!	#NULL!	#NULL!	#NULL!	#NULL!	#NULL!	#NULL!	#NULL!	#NULL!	#NULL!	#NULL!	#NULL!	#NULL!	#NULL!	#NULL!	#NULL!	#NULL!	#NULL!	#NULL!	#NULL!	#NULL!
45	4	3	1	1	3	1	1	1	2	2	#NULL!	#NULL!	2	#NULL!	#NULL!	1	1	3	2	1	2	#NULL!	#NULL!	2	#NULL!	#NULL!	#NULL!	1	1	2	2	#NULL!	#NULL!	2	#NULL!	#NULL!	2	2	#NULL!	#NULL!	2	#NULL!	#NULL!	2	#NULL!	#NULL!	2	#NULL!	#NULL!
34	3	3	1	1	2	0	#NULL!	#NULL!	#NULL!	2	#NULL!	#NULL!	1	3	2	2	#NULL!	#NULL!	2	2	2	#NULL!	#NULL!	2	#NULL!	#NULL!	#NULL!	2	#NULL!	#NULL!	2	#NULL!	#NULL!	1	3	1	2	2	#NULL!	#NULL!	2	#NULL!	#NULL!	2	#NULL!	#NULL!	2	#NULL!	#NULL!
44	4	3	0	3	3	0	#NULL!	#NULL!	#NULL!	2	#NULL!	#NULL!	2	#NULL!	#NULL!	2	#NULL!	#NULL!	#NULL!	2	2	#NULL!	#NULL!	2	#NULL!	#NULL!	#NULL!	2	#NULL!	#NULL!	2	#NULL!	#NULL!	2	#NULL!	#NULL!	#NULL!	2	#NULL!	#NULL!	2	#NULL!	#NULL!	2	#NULL!	#NULL!	2	#NULL!	#NULL!
25	2	1	1	1	2	0	#NULL!	#NULL!	#NULL!	#NULL!	#NULL!	#NULL!	#NULL!	#NULL!	#NULL!	#NULL!	#NULL!	#NULL!	#NULL!	#NULL!	#NULL!	#NULL!	#NULL!	#NULL!	#NULL!	#NULL!	#NULL!	#NULL!	#NULL!	#NULL!	#NULL!	#NULL!	#NULL!	#NULL!	#NULL!	#NULL!	#NULL!	#NULL!	#NULL!	#NULL!	#NULL!	#NULL!	#NULL!	#NULL!	#NULL!	#NULL!	#NULL!	#NULL!	#NULL!
35	3	1	0	1	2	0	#NULL!	#NULL!	#NULL!	2	#NULL!	#NULL!	2	#NULL!	#NULL!	2	#NULL!	#NULL!	#NULL!	1	2	#NULL!	#NULL!	2	#NULL!	#NULL!	#NULL!	2	#NULL!	#NULL!	2	#NULL!	#NULL!	2	#NULL!	#NULL!	#NULL!	2	#NULL!	#NULL!	2	#NULL!	#NULL!	2	#NULL!	#NULL!	2	#NULL!	#NULL!
19	1	1	1	1	2	0	#NULL!	#NULL!	#NULL!	#NULL!	#NULL!	#NULL!	#NULL!	#NULL!	#NULL!	#NULL!	#NULL!	#NULL!	#NULL!	#NULL!	#NULL!	#NULL!	#NULL!	#NULL!	#NULL!	#NULL!	#NULL!	#NULL!	#NULL!	#NULL!	#NULL!	#NULL!	#NULL!	#NULL!	#NULL!	#NULL!	#NULL!	#NULL!	#NULL!	#NULL!	#NULL!	#NULL!	#NULL!	#NULL!	#NULL!	#NULL!	#NULL!	#NULL!	#NULL!
25	2	1	1	1	2	0	#NULL!	#NULL!	#NULL!	2	#NULL!	#NULL!	2	#NULL!	#NULL!	2	#NULL!	#NULL!	#NULL!	2	2	#NULL!	#NULL!	2	#NULL!	#NULL!	#NULL!	2	#NULL!	#NULL!	2	#NULL!	#NULL!	2	#NULL!	#NULL!	#NULL!	2	#NULL!	#NULL!	2	#NULL!	#NULL!	2	#NULL!	#NULL!	2	#NULL!	#NULL!
26	2	1	1	1	2	0	#NULL!	#NULL!	#NULL!	2	#NULL!	#NULL!	2	#NULL!	#NULL!	2	#NULL!	#NULL!	#NULL!	1	2	#NULL!	#NULL!	2	#NULL!	#NULL!	#NULL!	2	#NULL!	#NULL!	2	#NULL!	#NULL!	2	#NULL!	#NULL!	#NULL!	2	#NULL!	#NULL!	2	#NULL!	#NULL!	2	#NULL!	#NULL!	2	#NULL!	#NULL!
31	3	1	1	1	2	0	#NULL!	#NULL!	#NULL!	2	#NULL!	#NULL!	2	#NULL!	#NULL!	2	#NULL!	#NULL!	#NULL!	2	2	#NULL!	#NULL!	2	#NULL!	#NULL!	#NULL!	1	2	1	2	#NULL!	#NULL!	2	#NULL!	#NULL!	1	2	#NULL!	#NULL!	2	#NULL!	#NULL!	2	#NULL!	#NULL!	2	#NULL!	#NULL!
25	2	3	1	2	3	1	1	1	1	2	#NULL!	#NULL!	1	3	3	1	2	3	1	2	2	#NULL!	#NULL!	2	#NULL!	#NULL!	#NULL!	1	3	3	1	2	3	1	2	3	1	1	3	3	1	3	3	1	2	3	1	2	3
28	2	3	1	3	3	0	#NULL!	#NULL!	#NULL!	#NULL!	#NULL!	#NULL!	#NULL!	#NULL!	#NULL!	#NULL!	#NULL!	#NULL!	#NULL!	#NULL!	#NULL!	#NULL!	#NULL!	#NULL!	#NULL!	#NULL!	#NULL!	#NULL!	#NULL!	#NULL!	#NULL!	#NULL!	#NULL!	#NULL!	#NULL!	#NULL!	#NULL!	#NULL!	#NULL!	#NULL!	#NULL!	#NULL!	#NULL!	#NULL!	#NULL!	#NULL!	#NULL!	#NULL!	#NULL!
40	3	3	1	3	3	0	#NULL!	#NULL!	#NULL!	2	#NULL!	#NULL!	2	#NULL!	#NULL!	2	#NULL!	#NULL!	#NULL!	1	2	#NULL!	#NULL!	2	#NULL!	#NULL!	#NULL!	2	#NULL!	#NULL!	2	#NULL!	#NULL!	2	#NULL!	#NULL!	#NULL!	1	2	2	2	#NULL!	#NULL!	2	#NULL!	#NULL!	2	#NULL!	#NULL!
30	2	1	0	2	2	0	#NULL!	#NULL!	#NULL!	2	#NULL!	#NULL!	2	#NULL!	#NULL!	2	#NULL!	#NULL!	#NULL!	2	2	#NULL!	#NULL!	2	#NULL!	#NULL!	#NULL!	2	#NULL!	#NULL!	2	#NULL!	#NULL!	2	#NULL!	#NULL!	#NULL!	2	#NULL!	#NULL!	2	#NULL!	#NULL!	2	#NULL!	#NULL!	2	#NULL!	#NULL!
32	3	3	0	2	3	0	#NULL!	#NULL!	#NULL!	2	#NULL!	#NULL!	2	#NULL!	#NULL!	2	#NULL!	#NULL!	#NULL!	1	1	2	3	2	#NULL!	#NULL!	1	2	#NULL!	#NULL!	2	#NULL!	#NULL!	2	#NULL!	#NULL!	#NULL!	1	1	2	2	#NULL!	#NULL!	2	#NULL!	#NULL!	2	#NULL!	#NULL!
43	4	3	1	2	3	0	#NULL!	#NULL!	#NULL!	2	#NULL!	#NULL!	1	3	2	1	3	2	2	1	2	#NULL!	#NULL!	2	#NULL!	#NULL!	#NULL!	2	#NULL!	#NULL!	2	#NULL!	#NULL!	2	#NULL!	#NULL!	#NULL!	2	#NULL!	#NULL!	2	#NULL!	#NULL!	2	#NULL!	#NULL!	1	1	2
37	3	1	1	1	1	0	#NULL!	#NULL!	#NULL!	2	#NULL!	#NULL!	2	#NULL!	#NULL!	2	#NULL!	#NULL!	#NULL!	2	2	#NULL!	#NULL!	2	#NULL!	#NULL!	#NULL!	2	#NULL!	#NULL!	2	#NULL!	#NULL!	2	#NULL!	#NULL!	#NULL!	2	#NULL!	#NULL!	2	#NULL!	#NULL!	2	#NULL!	#NULL!	2	#NULL!	#NULL!
30	2	1	1	1	1	0	#NULL!	#NULL!	#NULL!	2	#NULL!	#NULL!	2	#NULL!	#NULL!	2	#NULL!	#NULL!	#NULL!	3	2	#NULL!	#NULL!	2	#NULL!	#NULL!	#NULL!	2	#NULL!	#NULL!	2	#NULL!	#NULL!	2	#NULL!	#NULL!	#NULL!	2	#NULL!	#NULL!	2	#NULL!	#NULL!	2	#NULL!	#NULL!	2	#NULL!	#NULL!
22	2	1	0	1	2	0	#NULL!	#NULL!	#NULL!	2	#NULL!	#NULL!	2	#NULL!	#NULL!	2	#NULL!	#NULL!	#NULL!	1	2	#NULL!	#NULL!	2	#NULL!	#NULL!	#NULL!	2	#NULL!	#NULL!	2	#NULL!	#NULL!	2	#NULL!	#NULL!	#NULL!	2	#NULL!	#NULL!	2	#NULL!	#NULL!	2	#NULL!	#NULL!	2	#NULL!	#NULL!
40	3	1	0	1	2	0	#NULL!	#NULL!	#NULL!	2	#NULL!	#NULL!	2	#NULL!	#NULL!	2	#NULL!	#NULL!	#NULL!	1	2	#NULL!	#NULL!	2	#NULL!	#NULL!	#NULL!	2	#NULL!	#NULL!	2	#NULL!	#NULL!	2	#NULL!	#NULL!	#NULL!	2	#NULL!	#NULL!	2	#NULL!	#NULL!	2	#NULL!	#NULL!	2	#NULL!	#NULL!
24	2	1	0	1	2	0	#NULL!	#NULL!	#NULL!	#NULL!	#NULL!	#NULL!	#NULL!	#NULL!	#NULL!	#NULL!	#NULL!	#NULL!	#NULL!	#NULL!	#NULL!	#NULL!	#NULL!	#NULL!	#NULL!	#NULL!	#NULL!	#NULL!	#NULL!	#NULL!	#NULL!	#NULL!	#NULL!	#NULL!	#NULL!	#NULL!	#NULL!	#NULL!	#NULL!	#NULL!	#NULL!	#NULL!	#NULL!	#NULL!	#NULL!	#NULL!	#NULL!	#NULL!	#NULL!
46	4	3	0	1	2	1	1	2	2	2	#NULL!	#NULL!	2	#NULL!	#NULL!	2	#NULL!	#NULL!	#NULL!	1	2	#NULL!	#NULL!	2	#NULL!	#NULL!	#NULL!	2	#NULL!	#NULL!	2	#NULL!	#NULL!	2	#NULL!	#NULL!	#NULL!	2	#NULL!	#NULL!	2	#NULL!	#NULL!	2	#NULL!	#NULL!	2	#NULL!	#NULL!
32	3	3	0	1	2	0	#NULL!	#NULL!	#NULL!	2	#NULL!	#NULL!	2	#NULL!	#NULL!	2	#NULL!	#NULL!	#NULL!	1	2	#NULL!	#NULL!	2	#NULL!	#NULL!	#NULL!	2	#NULL!	#NULL!	2	#NULL!	#NULL!	2	#NULL!	#NULL!	#NULL!	1	2	2	1	2	2	2	#NULL!	#NULL!	2	#NULL!	#NULL!
34	3	3	1	1	3	0	#NULL!	#NULL!	#NULL!	2	#NULL!	#NULL!	2	#NULL!	#NULL!	2	#NULL!	#NULL!	#NULL!	1	2	#NULL!	#NULL!	2	#NULL!	#NULL!	#NULL!	2	#NULL!	#NULL!	2	#NULL!	#NULL!	2	#NULL!	#NULL!	#NULL!	2	#NULL!	#NULL!	2	#NULL!	#NULL!	2	#NULL!	#NULL!	2	#NULL!	#NULL!
26	2	1	0	1	1	0	#NULL!	#NULL!	#NULL!	2	#NULL!	#NULL!	2	#NULL!	#NULL!	2	#NULL!	#NULL!	#NULL!	2	2	#NULL!	#NULL!	2	#NULL!	#NULL!	#NULL!	2	#NULL!	#NULL!	2	#NULL!	#NULL!	2	#NULL!	#NULL!	#NULL!	2	#NULL!	#NULL!	2	#NULL!	#NULL!	2	#NULL!	#NULL!	2	#NULL!	#NULL!
27	2	3	0	3	3	1	1	2	2	2	#NULL!	#NULL!	2	#NULL!	#NULL!	2	#NULL!	#NULL!	#NULL!	1	2	#NULL!	#NULL!	2	#NULL!	#NULL!	#NULL!	2	#NULL!	#NULL!	2	#NULL!	#NULL!	2	#NULL!	#NULL!	#NULL!	2	#NULL!	#NULL!	2	#NULL!	#NULL!	2	#NULL!	#NULL!	2	#NULL!	#NULL!
30	3	1	0	1	2	0	#NULL!	#NULL!	#NULL!	#NULL!	#NULL!	#NULL!	#NULL!	#NULL!	#NULL!	#NULL!	#NULL!	#NULL!	#NULL!	#NULL!	#NULL!	#NULL!	#NULL!	#NULL!	#NULL!	#NULL!	#NULL!	#NULL!	#NULL!	#NULL!	#NULL!	#NULL!	#NULL!	#NULL!	#NULL!	#NULL!	#NULL!	#NULL!	#NULL!	#NULL!	#NULL!	#NULL!	#NULL!	#NULL!	#NULL!	#NULL!	#NULL!	#NULL!	#NULL!
26	2	2	0	2	3	0	#NULL!	#NULL!	#NULL!	2	#NULL!	#NULL!	2	#NULL!	#NULL!	2	#NULL!	#NULL!	#NULL!	1	2	#NULL!	#NULL!	2	#NULL!	#NULL!	#NULL!	2	#NULL!	#NULL!	2	#NULL!	#NULL!	2	#NULL!	#NULL!	#NULL!	2	#NULL!	#NULL!	2	#NULL!	#NULL!	2	#NULL!	#NULL!	2	#NULL!	#NULL!
23	2	2	0	2	2	0	#NULL!	#NULL!	#NULL!	2	#NULL!	#NULL!	2	#NULL!	#NULL!	2	#NULL!	#NULL!	#NULL!	1	2	#NULL!	#NULL!	2	#NULL!	#NULL!	#NULL!	2	#NULL!	#NULL!	2	#NULL!	#NULL!	2	#NULL!	#NULL!	#NULL!	2	#NULL!	#NULL!	2	#NULL!	#NULL!	2	#NULL!	#NULL!	2	#NULL!	#NULL!
24	2	1	1	1	1	1	1	2	2	2	#NULL!	#NULL!	2	#NULL!	#NULL!	2	#NULL!	#NULL!	#NULL!	2	2	#NULL!	#NULL!	2	#NULL!	#NULL!	#NULL!	2	#NULL!	#NULL!	2	#NULL!	#NULL!	2	#NULL!	#NULL!	#NULL!	2	#NULL!	#NULL!	2	#NULL!	#NULL!	2	#NULL!	#NULL!	2	#NULL!	#NULL!
36	3	2	0	1	2	0	#NULL!	#NULL!	#NULL!	1	1	1	1	2	1	1	2	1	2	2	1	3	1	1	2	1	1	2	#NULL!	#NULL!	2	#NULL!	#NULL!	2	#NULL!	#NULL!	#NULL!	2	#NULL!	#NULL!	2	#NULL!	#NULL!	2	#NULL!	#NULL!	2	#NULL!	#NULL!
34	3	2	1	2	3	0	#NULL!	#NULL!	#NULL!	2	#NULL!	#NULL!	2	#NULL!	#NULL!	2	#NULL!	#NULL!	#NULL!	1	2	#NULL!	#NULL!	2	#NULL!	#NULL!	#NULL!	2	#NULL!	#NULL!	2	#NULL!	#NULL!	2	#NULL!	#NULL!	#NULL!	2	#NULL!	#NULL!	2	#NULL!	#NULL!	2	#NULL!	#NULL!	2	#NULL!	#NULL!
32	3	2	1	2	3	0	#NULL!	#NULL!	#NULL!	2	#NULL!	#NULL!	2	#NULL!	#NULL!	2	#NULL!	#NULL!	#NULL!	1	2	#NULL!	#NULL!	2	#NULL!	#NULL!	#NULL!	2	#NULL!	#NULL!	2	#NULL!	#NULL!	2	#NULL!	#NULL!	#NULL!	2	#NULL!	#NULL!	2	#NULL!	#NULL!	2	#NULL!	#NULL!	2	#NULL!	#NULL!
32	3	1	1	1	1	0	#NULL!	#NULL!	#NULL!	2	#NULL!	#NULL!	2	#NULL!	#NULL!	2	#NULL!	#NULL!	#NULL!	2	2	#NULL!	#NULL!	2	#NULL!	#NULL!	#NULL!	2	#NULL!	#NULL!	2	#NULL!	#NULL!	2	#NULL!	#NULL!	#NULL!	2	#NULL!	#NULL!	2	#NULL!	#NULL!	2	#NULL!	#NULL!	2	#NULL!	#NULL!
58	5	2	0	1	3	0	#NULL!	#NULL!	#NULL!	2	#NULL!	#NULL!	2	#NULL!	#NULL!	2	#NULL!	#NULL!	#NULL!	1	2	#NULL!	#NULL!	2	#NULL!	#NULL!	#NULL!	2	#NULL!	#NULL!	2	#NULL!	#NULL!	2	#NULL!	#NULL!	#NULL!	1	3	2	1	2	2	2	#NULL!	#NULL!	2	#NULL!	#NULL!
43	4	3	0	2	3	0	#NULL!	#NULL!	#NULL!	2	#NULL!	#NULL!	1	3	3	1	3	3	2	2	1	3	3	2	#NULL!	#NULL!	2	1	3	3	1	3	3	1	3	3	2	1	3	3	2	#NULL!	#NULL!	2	#NULL!	#NULL!	1	1	3
39	3	3	1	2	3	0	#NULL!	#NULL!	#NULL!	2	#NULL!	#NULL!	2	#NULL!	#NULL!	1	2	3	1	1	1	2	3	2	#NULL!	#NULL!	1	1	2	3	2	#NULL!	#NULL!	1	2	3	1	1	2	3	1	2	2	2	#NULL!	#NULL!	1	2	2
25	2	1	0	2	3	0	#NULL!	#NULL!	#NULL!	2	#NULL!	#NULL!	2	#NULL!	#NULL!	2	#NULL!	#NULL!	#NULL!	2	2	#NULL!	#NULL!	2	#NULL!	#NULL!	#NULL!	2	#NULL!	#NULL!	2	#NULL!	#NULL!	2	#NULL!	#NULL!	#NULL!	2	#NULL!	#NULL!	2	#NULL!	#NULL!	2	#NULL!	#NULL!	2	#NULL!	#NULL!
55	5	3	1	2	3	0	#NULL!	#NULL!	#NULL!	2	#NULL!	#NULL!	2	#NULL!	#NULL!	1	3	1	2	2	1	3	3	1	3	3	1	1	3	3	2	#NULL!	#NULL!	1	3	3	2	1	3	3	1	3	3	1	3	3	1	3	3
25	2	2	1	2	3	0	#NULL!	#NULL!	#NULL!	2	#NULL!	#NULL!	1	2	2	2	#NULL!	#NULL!	2	2	1	3	2	2	#NULL!	#NULL!	2	1	3	2	1	2	2	1	3	2	2	1	2	2	2	#NULL!	#NULL!	2	#NULL!	#NULL!	2	#NULL!	#NULL!
55	5	3	0	3	3	0	#NULL!	#NULL!	#NULL!	2	#NULL!	#NULL!	2	#NULL!	#NULL!	2	#NULL!	#NULL!	#NULL!	1	2	#NULL!	#NULL!	2	#NULL!	#NULL!	#NULL!	2	#NULL!	#NULL!	2	#NULL!	#NULL!	2	#NULL!	#NULL!	#NULL!	2	#NULL!	#NULL!	2	#NULL!	#NULL!	2	#NULL!	#NULL!	2	#NULL!	#NULL!
44	4	2	0	2	3	0	#NULL!	#NULL!	#NULL!	2	#NULL!	#NULL!	1	3	2	2	#NULL!	#NULL!	1	2	2	#NULL!	#NULL!	2	#NULL!	#NULL!	#NULL!	1	2	2	2	#NULL!	#NULL!	2	#NULL!	#NULL!	1	2	#NULL!	#NULL!	2	#NULL!	#NULL!	2	#NULL!	#NULL!	2	#NULL!	#NULL!
28	2	1	0	1	2	0	#NULL!	#NULL!	#NULL!	2	#NULL!	#NULL!	2	#NULL!	#NULL!	2	#NULL!	#NULL!	#NULL!	3	2	#NULL!	#NULL!	2	#NULL!	#NULL!	#NULL!	2	#NULL!	#NULL!	2	#NULL!	#NULL!	2	#NULL!	#NULL!	#NULL!	2	#NULL!	#NULL!	2	#NULL!	#NULL!	2	#NULL!	#NULL!	2	#NULL!	#NULL!
50	4	2	0	2	3	0	#NULL!	#NULL!	#NULL!	2	#NULL!	#NULL!	2	#NULL!	#NULL!	2	#NULL!	#NULL!	#NULL!	1	2	#NULL!	#NULL!	2	#NULL!	#NULL!	#NULL!	2	#NULL!	#NULL!	2	#NULL!	#NULL!	2	#NULL!	#NULL!	#NULL!	2	#NULL!	#NULL!	2	#NULL!	#NULL!	2	#NULL!	#NULL!	2	#NULL!	#NULL!
30	2	1	0	1	2	0	#NULL!	#NULL!	#NULL!	2	#NULL!	#NULL!	2	#NULL!	#NULL!	2	#NULL!	#NULL!	#NULL!	3	2	#NULL!	#NULL!	2	#NULL!	#NULL!	#NULL!	2	#NULL!	#NULL!	2	#NULL!	#NULL!	2	#NULL!	#NULL!	#NULL!	2	#NULL!	#NULL!	2	#NULL!	#NULL!	2	#NULL!	#NULL!	2	#NULL!	#NULL!
50	4	1	1	1	1	0	#NULL!	#NULL!	#NULL!	2	#NULL!	#NULL!	2	#NULL!	#NULL!	2	#NULL!	#NULL!	#NULL!	3	2	#NULL!	#NULL!	2	#NULL!	#NULL!	#NULL!	2	#NULL!	#NULL!	2	#NULL!	#NULL!	2	#NULL!	#NULL!	#NULL!	2	#NULL!	#NULL!	2	#NULL!	#NULL!	2	#NULL!	#NULL!	2	#NULL!	#NULL!
32	3	1	0	1	3	0	#NULL!	#NULL!	#NULL!	2	#NULL!	#NULL!	2	#NULL!	#NULL!	2	#NULL!	#NULL!	#NULL!	3	2	#NULL!	#NULL!	2	#NULL!	#NULL!	#NULL!	2	#NULL!	#NULL!	2	#NULL!	#NULL!	2	#NULL!	#NULL!	#NULL!	2	#NULL!	#NULL!	2	#NULL!	#NULL!	2	#NULL!	#NULL!	2	#NULL!	#NULL!
58	5	3	0	2	3	0	#NULL!	#NULL!	#NULL!	2	#NULL!	#NULL!	2	#NULL!	#NULL!	2	#NULL!	#NULL!	#NULL!	1	2	#NULL!	#NULL!	2	#NULL!	#NULL!	#NULL!	2	#NULL!	#NULL!	2	#NULL!	#NULL!	2	#NULL!	#NULL!	#NULL!	2	#NULL!	#NULL!	2	#NULL!	#NULL!	2	#NULL!	#NULL!	2	#NULL!	#NULL!
23	2	2	0	2	3	0	#NULL!	#NULL!	#NULL!	2	#NULL!	#NULL!	2	#NULL!	#NULL!	2	#NULL!	#NULL!	#NULL!	1	2	#NULL!	#NULL!	2	#NULL!	#NULL!	#NULL!	2	#NULL!	#NULL!	2	#NULL!	#NULL!	2	#NULL!	#NULL!	#NULL!	2	#NULL!	#NULL!	2	#NULL!	#NULL!	2	#NULL!	#NULL!	2	#NULL!	#NULL!
26	2	2	0	2	3	0	#NULL!	#NULL!	#NULL!	2	#NULL!	#NULL!	2	#NULL!	#NULL!	2	#NULL!	#NULL!	#NULL!	1	2	#NULL!	#NULL!	2	#NULL!	#NULL!	#NULL!	2	#NULL!	#NULL!	2	#NULL!	#NULL!	2	#NULL!	#NULL!	#NULL!	2	#NULL!	#NULL!	2	#NULL!	#NULL!	2	#NULL!	#NULL!	2	#NULL!	#NULL!
28	2	3	0	1	2	0	#NULL!	#NULL!	#NULL!	2	#NULL!	#NULL!	2	#NULL!	#NULL!	2	#NULL!	#NULL!	#NULL!	1	2	#NULL!	#NULL!	2	#NULL!	#NULL!	#NULL!	2	#NULL!	#NULL!	2	#NULL!	#NULL!	2	#NULL!	#NULL!	#NULL!	2	#NULL!	#NULL!	2	#NULL!	#NULL!	2	#NULL!	#NULL!	2	#NULL!	#NULL!
32	3	1	0	1	2	0	#NULL!	#NULL!	#NULL!	2	#NULL!	#NULL!	2	#NULL!	#NULL!	2	#NULL!	#NULL!	#NULL!	1	2	#NULL!	#NULL!	2	#NULL!	#NULL!	#NULL!	2	#NULL!	#NULL!	2	#NULL!	#NULL!	2	#NULL!	#NULL!	#NULL!	2	#NULL!	#NULL!	2	#NULL!	#NULL!	2	#NULL!	#NULL!	2	#NULL!	#NULL!
40	3	1	0	1	1	0	#NULL!	#NULL!	#NULL!	2	#NULL!	#NULL!	2	#NULL!	#NULL!	2	#NULL!	#NULL!	#NULL!	1	2	#NULL!	#NULL!	2	#NULL!	#NULL!	#NULL!	1	3	2	1	3	2	2	#NULL!	#NULL!	2	2	#NULL!	#NULL!	2	#NULL!	#NULL!	2	#NULL!	#NULL!	2	#NULL!	#NULL!
20	1	1	0	1	2	0	#NULL!	#NULL!	#NULL!	#NULL!	#NULL!	#NULL!	#NULL!	#NULL!	#NULL!	#NULL!	#NULL!	#NULL!	#NULL!	#NULL!	#NULL!	#NULL!	#NULL!	#NULL!	#NULL!	#NULL!	#NULL!	#NULL!	#NULL!	#NULL!	#NULL!	#NULL!	#NULL!	#NULL!	#NULL!	#NULL!	#NULL!	#NULL!	#NULL!	#NULL!	#NULL!	#NULL!	#NULL!	#NULL!	#NULL!	#NULL!	#NULL!	#NULL!	#NULL!
41	4	3	0	3	3	0	#NULL!	#NULL!	#NULL!	1	2	2	2	#NULL!	#NULL!	2	#NULL!	#NULL!	1	1	2	#NULL!	#NULL!	2	#NULL!	#NULL!	#NULL!	2	#NULL!	#NULL!	2	#NULL!	#NULL!	2	#NULL!	#NULL!	#NULL!	2	#NULL!	#NULL!	2	#NULL!	#NULL!	2	#NULL!	#NULL!	2	#NULL!	#NULL!
40	3	3	0	2	3	0	#NULL!	#NULL!	#NULL!	2	#NULL!	#NULL!	2	#NULL!	#NULL!	2	#NULL!	#NULL!	#NULL!	2	2	#NULL!	#NULL!	2	#NULL!	#NULL!	#NULL!	2	#NULL!	#NULL!	2	#NULL!	#NULL!	2	#NULL!	#NULL!	#NULL!	2	#NULL!	#NULL!	2	#NULL!	#NULL!	2	#NULL!	#NULL!	2	#NULL!	#NULL!
39	3	3	0	1	3	0	#NULL!	#NULL!	#NULL!	2	#NULL!	#NULL!	2	#NULL!	#NULL!	2	#NULL!	#NULL!	#NULL!	1	1	2	2	2	#NULL!	#NULL!	1	2	#NULL!	#NULL!	2	#NULL!	#NULL!	2	#NULL!	#NULL!	#NULL!	1	1	2	2	#NULL!	#NULL!	2	#NULL!	#NULL!	2	#NULL!	#NULL!
49	4	3	0	2	3	0	#NULL!	#NULL!	#NULL!	1	2	2	2	#NULL!	#NULL!	2	#NULL!	#NULL!	1	2	2	#NULL!	#NULL!	2	#NULL!	#NULL!	#NULL!	2	#NULL!	#NULL!	2	#NULL!	#NULL!	2	#NULL!	#NULL!	#NULL!	2	#NULL!	#NULL!	2	#NULL!	#NULL!	2	#NULL!	#NULL!	2	#NULL!	#NULL!
27	2	3	1	2	3	0	#NULL!	#NULL!	#NULL!	2	#NULL!	#NULL!	2	#NULL!	#NULL!	2	#NULL!	#NULL!	#NULL!	1	2	#NULL!	#NULL!	2	#NULL!	#NULL!	#NULL!	2	#NULL!	#NULL!	1	1	2	2	#NULL!	#NULL!	1	1	3	2	1	3	2	2	#NULL!	#NULL!	2	#NULL!	#NULL!
33	3	1	0	1	1	0	#NULL!	#NULL!	#NULL!	2	#NULL!	#NULL!	2	#NULL!	#NULL!	2	#NULL!	#NULL!	#NULL!	1	2	#NULL!	#NULL!	2	#NULL!	#NULL!	#NULL!	2	#NULL!	#NULL!	2	#NULL!	#NULL!	2	#NULL!	#NULL!	#NULL!	2	#NULL!	#NULL!	2	#NULL!	#NULL!	2	#NULL!	#NULL!	2	#NULL!	#NULL!
[truncated: 28 more columns]
